# Supplementary material for: Massively parallel reporter assays and mouse transgenic assays provide correlated and complementary information about neuronal enhancer activity
Source: Nat Commun. 2025 May 23;16:4786. doi: 10.1038/s41467-025-60064-1 (PMC12098896; doi:10.1038/s41467-025-60064-1)
Supplement: Supplementary file 3 — Supplementary Dataset 1 [file 41467_2025_60064_MOESM3_ESM.xlsx]

## Sheet: 1_enrichment
Supplementary Data 1. Results of categorical enrichment analysis. P-values are FDR-corrected and significant at -log10(0.05) = 1.3 (all, excluding lncRNA exon category). Two-sided Mann-Whitney test was conducted on ranks of elements in a given category vs ranks of scramble negative controls. N = number of tiles overlapping a category.
category	N	median activity	Mann-Whitney -log10(pval)
Housekeeping promoters	2039	0.32	14.7
Ultraconserved	458	0.19	4.6
Mutation reference tiles	567	0.17	5.3
Neural cell MPRA, Inoue 2019	560	0.16	4.4
Neural cell MPRA, Uebbing 2020	1226	0.11	1.9
Conserved	43232	0.1	2.1
Promoters	8116	0.1	2
cCRE Moore 2020	36565	0.09	2
All elements	50083	0.09	1.9
lncRNA exons	2261	0.05	1.1
Coding exons	3738	-0.15	4.2

## Sheet: 2_homer_known
Supplementary Data 2. Raw results of HOMER run. Known motifs. Motif enrichment p-value is from a binomial test.
Tile Group	Background	Motif Name	Consensus	P-value	Log P-value	q-value (Benjamini)	# of Target Sequences with Motif	% of Target Sequences with Motif	# of Background Sequences with Motif	% of Background Sequences with Motif
activators	scramble-like	RFX(HTH)/K562-RFX3-ChIP-Seq(SRA012198)/Homer	CGGTTGCCATGGCAAC	1e-55	128.7	0	88	0.2848	602.5	0.0319
activators	scramble-like	Rfx2(HTH)/LoVo-RFX2-ChIP-Seq(GSE49402)/Homer	GTTGCCATGGCAACM	1e-51	117.5	0	87	0.2816	672.4	0.0356
activators	scramble-like	X-box(HTH)/NPC-H3K4me1-ChIP-Seq(GSE16256)/Homer	GGTTGCCATGGCAA	1e-50	116.5	0	88	0.2848	701.1	0.0371
activators	scramble-like	Rfx1(HTH)/NPC-H3K4me1-ChIP-Seq(GSE16256)/Homer	KGTTGCCATGGCAA	1e-43	99.05	0	93	0.301	998.9	0.0529
activators	scramble-like	Rfx5(HTH)/GM12878-Rfx5-ChIP-Seq(GSE31477)/Homer	SCCTAGCAACAG	1e-38	89.22	0	97	0.3139	1239.9	0.0656
activators	scramble-like	NFY(CCAAT)/Promoter/Homer	RGCCAATSRG	1e-30	70.72	0	106	0.343	1863.3	0.0987
activators	scramble-like	Atf1(bZIP)/K562-ATF1-ChIP-Seq(GSE31477)/Homer	GATGACGTCA	1e-21	50.22	0	83	0.2686	1539.6	0.0815
activators	scramble-like	CREB5(bZIP)/LNCaP-CREB5.V5-ChIP-Seq(GSE137775)/Homer	VVATGACGTCAT	1e-19	44.18	0	58	0.1877	862.5	0.0457
activators	scramble-like	Atf7(bZIP)/3T3L1-Atf7-ChIP-Seq(GSE56872)/Homer	NGRTGACGTCAY	1e-19	43.95	0	65	0.2104	1082	0.0573
activators	scramble-like	JunD(bZIP)/K562-JunD-ChIP-Seq/Homer	ATGACGTCATCN	1e-18	43.02	0	30	0.0971	203.6	0.0108
activators	scramble-like	c-Jun-CRE(bZIP)/K562-cJun-ChIP-Seq(GSE31477)/Homer	ATGACGTCATCY	1e-17	41.38	0	51	0.165	710.9	0.0376
activators	scramble-like	Sp5(Zf)/mES-Sp5.Flag-ChIP-Seq(GSE72989)/Homer	RGKGGGCGGAGC	1e-16	38.45	0	106	0.343	2816.9	0.1491
activators	scramble-like	Atf2(bZIP)/3T3L1-Atf2-ChIP-Seq(GSE56872)/Homer	NRRTGACGTCAT	1e-16	38.16	0	50	0.1618	739.4	0.0391
activators	scramble-like	CRE(bZIP)/Promoter/Homer	CSGTGACGTCAC	1e-12	27.88	0	34	0.11	469.2	0.0248
activators	scramble-like	ETV4(ETS)/HepG2-ETV4-ChIP-Seq(ENCODE)/Homer	ACCGGAAGTG	1e-10	24.86	0	95	0.3074	2934.2	0.1554
activators	scramble-like	NFIL3(bZIP)/HepG2-NFIL3-ChIP-Seq(Encode)/Homer	VTTACGTAAYNNNNN	1e-10	24.73	0	55	0.178	1241.9	0.0658
activators	scramble-like	GABPA(ETS)/Jurkat-GABPa-ChIP-Seq(GSE17954)/Homer	RACCGGAAGT	1e-10	24.14	0	76	0.246	2116.3	0.112
activators	scramble-like	ETS(ETS)/Promoter/Homer	AACCGGAAGT	1e-10	23.97	0	36	0.1165	604.7	0.032
activators	scramble-like	ELF1(ETS)/Jurkat-ELF1-ChIP-Seq(SRA014231)/Homer	AVCCGGAAGT	1e-09	22.44	0	50	0.1618	1129.9	0.0598
activators	scramble-like	Sp2(Zf)/HEK293-Sp2.eGFP-ChIP-Seq(Encode)/Homer	YGGCCCCGCCCC	1e-09	22	0	119	0.3851	4279.4	0.2266
activators	scramble-like	KLF14(Zf)/HEK293-KLF14.GFP-ChIP-Seq(GSE58341)/Homer	RGKGGGCGKGGC	1e-09	21.89	0	135	0.4369	5126.8	0.2714
activators	scramble-like	Cux2(Homeobox)/Liver-Cux2-ChIP-Seq(GSE35985)/Homer	HNRAATCAAT	1e-09	21.41	0	44	0.1424	941.6	0.0499
activators	scramble-like	Maz(Zf)/HepG2-Maz-ChIP-Seq(GSE31477)/Homer	GGGGGGGG	1e-09	20.99	0	123	0.3981	4555.3	0.2412
activators	scramble-like	Fli1(ETS)/CD8-FLI-ChIP-Seq(GSE20898)/Homer	NRYTTCCGGH	1e-09	20.98	0	91	0.2945	2958.6	0.1566
activators	scramble-like	Ronin(THAP)/ES-Thap11-ChIP-Seq(GSE51522)/Homer	RACTACAACTCCCAGVAKGC	1e-08	20.04	0	9	0.0291	29.1	0.0015
activators	scramble-like	Etv2(ETS)/ES-ER71-ChIP-Seq(GSE59402)/Homer	NNAYTTCCTGHN	1e-08	19.16	0	77	0.2492	2407.5	0.1275
activators	scramble-like	HNF6(Homeobox)/Liver-Hnf6-ChIP-Seq(ERP000394)/Homer	NTATYGATCH	1e-07	18.01	0	46	0.1489	1133.5	0.06
activators	scramble-like	OCT:OCT(POU,Homeobox,IR1)/NPC-Brn2-ChIP-Seq(GSE35496)/Homer	ATGAATWATTCATGA	1e-07	17.79	0	11	0.0356	66.6	0.0035
activators	scramble-like	Hnf6b(Homeobox)/LNCaP-Hnf6b-ChIP-Seq(GSE106305)/Homer	TATTGAYY	1e-07	16.97	0	61	0.1974	1804.4	0.0955
activators	scramble-like	ETV1(ETS)/GIST48-ETV1-ChIP-Seq(GSE22441)/Homer	AACCGGAAGT	1e-07	16.9	0	95	0.3074	3411.3	0.1806
activators	scramble-like	ETS1(ETS)/Jurkat-ETS1-ChIP-Seq(GSE17954)/Homer	ACAGGAAGTG	1e-07	16.89	0	79	0.2557	2632.3	0.1394
activators	scramble-like	Elf4(ETS)/BMDM-Elf4-ChIP-Seq(GSE88699)/Homer	ACTTCCKGKT	1e-07	16.5	0	72	0.233	2327.4	0.1232
activators	scramble-like	GFY-Staf(?,Zf)/Promoter/Homer	RACTACAATTCCCAGAAKGC	1e-07	16.13	0	9	0.0291	46.8	0.0025
activators	scramble-like	Chop(bZIP)/MEF-Chop-ChIP-Seq(GSE35681)/Homer	ATTGCATCAT	1e-06	15.1	0	27	0.0874	530.9	0.0281
activators	scramble-like	Elk4(ETS)/Hela-Elk4-ChIP-Seq(GSE31477)/Homer	NRYTTCCGGY	1e-06	13.88	0	47	0.1521	1352.6	0.0716
activators	scramble-like	Zfp281(Zf)/ES-Zfp281-ChIP-Seq(GSE81042)/Homer	CCCCTCCCCCAC	1e-06	13.85	0	32	0.1036	748.4	0.0396
activators	scramble-like	Elk1(ETS)/Hela-Elk1-ChIP-Seq(GSE31477)/Homer	HACTTCCGGY	1e-05	13.67	0	46	0.1489	1320.5	0.0699
activators	scramble-like	Hoxa9(Homeobox)/ChickenMSG-Hoxa9.Flag-ChIP-Seq(GSE86088)/Homer	RGCAATNAAA	1e-05	13.62	0	155	0.5016	6958.7	0.3684
activators	scramble-like	KLF1(Zf)/HUDEP2-KLF1-CutnRun(GSE136251)/Homer	VDGGGYGGGGCY	1e-05	13.54	0	64	0.2071	2134.9	0.113
activators	scramble-like	Atf4(bZIP)/MEF-Atf4-ChIP-Seq(GSE35681)/Homer	MTGATGCAAT	1e-05	12.79	0	29	0.0939	673.5	0.0357
activators	scramble-like	Usf2(bHLH)/C2C12-Usf2-ChIP-Seq(GSE36030)/Homer	GTCACGTGGT	1e-05	12.74	0	27	0.0874	601.4	0.0318
activators	scramble-like	ERG(ETS)/VCaP-ERG-ChIP-Seq(GSE14097)/Homer	ACAGGAAGTG	1e-05	12.06	0.0001	105	0.3398	4321	0.2288
activators	scramble-like	CUX1(Homeobox)/K562-CUX1-ChIP-Seq(GSE92882)/Homer	TATCGATNAN	1e-05	11.75	0.0001	48	0.1553	1509.8	0.0799
activators	scramble-like	Sp1(Zf)/Promoter/Homer	GGCCCCGCCCCC	0.0001	11.45	0.0001	22	0.0712	463.2	0.0245
activators	scramble-like	EWS:FLI1-fusion(ETS)/SK_N_MC-EWS:FLI1-ChIP-Seq(SRA014231)/Homer	VACAGGAAAT	0.0001	11.19	0.0001	46	0.1489	1452.5	0.0769
activators	scramble-like	WT1(Zf)/Kidney-WT1-ChIP-Seq(GSE90016)/Homer	MCTCCCMCRCAB	0.0001	11.16	0.0001	57	0.1845	1961.8	0.1039
activators	scramble-like	ELF3(ETS)/PDAC-ELF3-ChIP-Seq(GSE64557)/Homer	ANCAGGAAGT	0.0001	10.9	0.0002	50	0.1618	1651.1	0.0874
activators	scramble-like	EWS:ERG-fusion(ETS)/CADO_ES1-EWS:ERG-ChIP-Seq(SRA014231)/Homer	ATTTCCTGTN	0.0001	10.55	0.0002	55	0.178	1908.6	0.1011
activators	scramble-like	En1(Homeobox)/SUM149-EN1-ChIP-Seq(GSE120957)/Homer	NDCTAATTAS	0.0001	9.948	0.0004	141	0.4563	6556.9	0.3472
activators	scramble-like	OCT:OCT(POU,Homeobox)/NPC-Brn1-ChIP-Seq(GSE35496)/Homer	ATGAATATTCATGAG	0.0001	9.719	0.0005	6	0.0194	40.8	0.0022
activators	scramble-like	EHF(ETS)/LoVo-EHF-ChIP-Seq(GSE49402)/Homer	AVCAGGAAGT	0.0001	9.46	0.0007	77	0.2492	3090.2	0.1636
activators	scramble-like	Rfx6(HTH)/Min6b1-Rfx6.HA-ChIP-Seq(GSE62844)/Homer	TGTTKCCTAGCAACM	0.0001	9.329	0.0008	84	0.2718	3468.4	0.1836
activators	scramble-like	KLF6(Zf)/PDAC-KLF6-ChIP-Seq(GSE64557)/Homer	MKGGGYGTGGCC	0.001	8.611	0.0015	68	0.2201	2706.5	0.1433
activators	scramble-like	KLF3(Zf)/MEF-Klf3-ChIP-Seq(GSE44748)/Homer	NRGCCCCRCCCHBNN	0.001	8.593	0.0015	33	0.1068	1024.1	0.0542
activators	scramble-like	Jun-AP1(bZIP)/K562-cJun-ChIP-Seq(GSE31477)/Homer	GATGASTCATCN	0.001	8.199	0.0022	22	0.0712	580.3	0.0307
activators	scramble-like	EBF2(EBF)/BrownAdipose-EBF2-ChIP-Seq(GSE97114)/Homer	NABTCCCWDGGGAVH	0.001	8.084	0.0024	68	0.2201	2756.9	0.146
activators	scramble-like	KLF5(Zf)/LoVo-KLF5-ChIP-Seq(GSE49402)/Homer	DGGGYGKGGC	0.001	7.987	0.0026	76	0.246	3183.8	0.1686
activators	scramble-like	ZNF143|STAF(Zf)/CUTLL-ZNF143-ChIP-Seq(GSE29600)/Homer	ATTTCCCAGVAKSCY	0.001	7.843	0.003	31	0.1003	979.9	0.0519
activators	scramble-like	Klf9(Zf)/GBM-Klf9-ChIP-Seq(GSE62211)/Homer	GCCACRCCCACY	0.001	7.757	0.0032	27	0.0874	809.2	0.0428
activators	scramble-like	Pknox1(Homeobox)/ES-Prep1-ChIP-Seq(GSE63282)/Homer	SCTGTCAVTCAV	0.001	7.755	0.0032	24	0.0777	682.3	0.0361
activators	scramble-like	Pit1+1bp(Homeobox)/GCrat-Pit1-ChIP-Seq(GSE58009)/Homer	ATGCATAATTCA	0.001	7.736	0.0032	29	0.0939	897.1	0.0475
activators	scramble-like	PU.1(ETS)/ThioMac-PU.1-ChIP-Seq(GSE21512)/Homer	AGAGGAAGTG	0.001	7.42	0.0043	33	0.1068	1095.6	0.058
activators	scramble-like	p53(p53)/mES-cMyc-ChIP-Seq(GSE11431)/Homer	ACATGCCCGGGCAT	0.001	7.363	0.0044	5	0.0162	41.8	0.0022
activators	scramble-like	ELF5(ETS)/T47D-ELF5-ChIP-Seq(GSE30407)/Homer	ACVAGGAAGT	0.001	7.288	0.0047	44	0.1424	1623.8	0.086
activators	scramble-like	SPDEF(ETS)/VCaP-SPDEF-ChIP-Seq(SRA014231)/Homer	ASWTCCTGBT	0.001	7.222	0.0049	63	0.2039	2583.3	0.1368
activators	scramble-like	TFE3(bHLH)/MEF-TFE3-ChIP-Seq(GSE75757)/Homer	GTCACGTGACYV	0.001	6.931	0.0065	8	0.0259	121.7	0.0064
activators	scramble-like	SpiB(ETS)/OCILY3-SPIB-ChIP-Seq(GSE56857)/Homer	AAAGRGGAAGTG	0.01	6.838	0.007	19	0.0615	519.4	0.0275
activators	scramble-like	Brn2(POU,Homeobox)/NPC-Brn2-ChIP-Seq(GSE35496)/Homer	ATGAATATTC	0.01	6.725	0.0078	14	0.0453	328.3	0.0174
activators	scramble-like	Smad3(MAD)/NPC-Smad3-ChIP-Seq(GSE36673)/Homer	TWGTCTGV	0.01	6.712	0.0078	158	0.5113	8008.9	0.424
activators	scramble-like	HLF(bZIP)/HSC-HLF.Flag-ChIP-Seq(GSE69817)/Homer	RTTATGYAAB	0.01	6.71	0.0078	45	0.1456	1720.9	0.0911
activators	scramble-like	OCT:OCT-short(POU,Homeobox)/NPC-OCT6-ChIP-Seq(GSE43916)/Homer	ATGCATWATGCATRW	0.01	6.641	0.0081	45	0.1456	1726	0.0914
activators	scramble-like	Fosl2(bZIP)/3T3L1-Fosl2-ChIP-Seq(GSE56872)/Homer	NATGASTCABNN	0.01	6.572	0.0086	25	0.0809	788.4	0.0417
activators	scramble-like	Egr2(Zf)/Thymocytes-Egr2-ChIP-Seq(GSE34254)/Homer	NGCGTGGGCGGR	0.01	6.534	0.0088	15	0.0485	373.4	0.0198
activators	scramble-like	NRF1(NRF)/MCF7-NRF1-ChIP-Seq(Unpublished)/Homer	CTGCGCATGCGC	0.01	6.4	0.0099	9	0.0291	163.3	0.0086
activators	scramble-like	USF1(bHLH)/GM12878-Usf1-ChIP-Seq(GSE32465)/Homer	SGTCACGTGR	0.01	6.342	0.0103	30	0.0971	1029.7	0.0545
activators	scramble-like	Ets1-distal(ETS)/CD4+-PolII-ChIP-Seq(Barski_et_al.)/Homer	MACAGGAAGT	0.01	6.313	0.0105	23	0.0744	715.6	0.0379
activators	scramble-like	NRF(NRF)/Promoter/Homer	STGCGCATGCGC	0.01	6.237	0.0112	12	0.0388	271.9	0.0144
activators	scramble-like	PBX2(Homeobox)/K562-PBX2-ChIP-Seq(Encode)/Homer	RTGATTKATRGN	0.01	6.178	0.0117	54	0.1748	2225.3	0.1178
activators	scramble-like	Stat3+il21(Stat)/CD4-Stat3-ChIP-Seq(GSE19198)/Homer	SVYTTCCNGGAARB	0.01	5.669	0.0192	46	0.1489	1867.2	0.0989
activators	scramble-like	Mef2d(MADS)/Retina-Mef2d-ChIP-Seq(GSE61391)/Homer	GCTATTTTTAGC	0.01	5.612	0.0201	18	0.0583	537.4	0.0285
activators	scramble-like	E-box(bHLH)/Promoter/Homer	SSGGTCACGTGA	0.01	5.497	0.0223	8	0.0259	153.9	0.0081
activators	scramble-like	Isl1(Homeobox)/Neuron-Isl1-ChIP-Seq(GSE31456)/Homer	CTAATKGV	0.01	5.394	0.0244	121	0.3916	6039.5	0.3198
activators	scramble-like	Pbx3(Homeobox)/GM12878-PBX3-ChIP-Seq(GSE32465)/Homer	SCTGTCAMTCAN	0.01	5.342	0.0254	22	0.0712	729.3	0.0386
activators	scramble-like	PU.1-IRF(ETS:IRF)/Bcell-PU.1-ChIP-Seq(GSE21512)/Homer	MGGAAGTGAAAC	0.01	5.332	0.0254	74	0.2395	3391.2	0.1795
activators	scramble-like	ZNF652/HepG2-ZNF652.Flag-ChIP-Seq(Encode)/Homer	TTAACCCTTTVNKKN	0.01	4.948	0.0367	18	0.0583	574	0.0304
activators	scramble-like	Znf263(Zf)/K562-Znf263-ChIP-Seq(GSE31477)/Homer	CVGTSCTCCC	0.01	4.864	0.0395	116	0.3754	5841	0.3093
activators	scramble-like	MITF(bHLH)/MastCells-MITF-ChIP-Seq(GSE48085)/Homer	RTCATGTGAC	0.01	4.857	0.0395	46	0.1489	1953.3	0.1034
activators	scramble-like	Fos(bZIP)/TSC-Fos-ChIP-Seq(GSE110950)/Homer	NDATGASTCAYN	0.1	4.597	0.0504	35	0.1133	1416.4	0.075
activators	scramble-like	STAT4(Stat)/CD4-Stat4-ChIP-Seq(GSE22104)/Homer	NYTTCCWGGAAR	0.1	4.359	0.0632	53	0.1715	2384.3	0.1262
activators	scramble-like	Tgif1(Homeobox)/mES-Tgif1-ChIP-Seq(GSE55404)/Homer	YTGWCADY	0.1	4.265	0.0687	154	0.4984	8209.2	0.4346
activators	scramble-like	Tgif2(Homeobox)/mES-Tgif2-ChIP-Seq(GSE55404)/Homer	TGTCANYT	0.1	4.18	0.074	167	0.5405	9016.3	0.4774
activators	scramble-like	GFY(?)/Promoter/Homer	ACTACAATTCCC	0.1	4.131	0.0769	6	0.0194	122.4	0.0065
activators	scramble-like	Nanog(Homeobox)/mES-Nanog-ChIP-Seq(GSE11724)/Homer	RGCCATTAAC	0.1	4.004	0.0864	205	0.6634	11409.9	0.6041
activators	scramble-like	STAT5(Stat)/mCD4+-Stat5-ChIP-Seq(GSE12346)/Homer	RTTTCTNAGAAA	0.1	3.99	0.0866	20	0.0647	731.6	0.0387
activators	scramble-like	STAT1(Stat)/HelaS3-STAT1-ChIP-Seq(GSE12782)/Homer	NATTTCCNGGAAAT	0.1	3.902	0.0936	17	0.055	596.6	0.0316
activators	scramble-like	JunB(bZIP)/DendriticCells-Junb-ChIP-Seq(GSE36099)/Homer	RATGASTCAT	0.1	3.882	0.0945	31	0.1003	1286.2	0.0681
activators	scramble-like	bZIP:IRF(bZIP,IRF)/Th17-BatF-ChIP-Seq(GSE39756)/Homer	NAGTTTCABTHTGACTNW	0.1	3.735	0.1083	23	0.0744	898.9	0.0476
activators	scramble-like	ETS:RUNX(ETS,Runt)/Jurkat-RUNX1-ChIP-Seq(GSE17954)/Homer	RCAGGATGTGGT	0.1	3.607	0.1219	7	0.0227	176.3	0.0093
activators	scramble-like	Pdx1(Homeobox)/Islet-Pdx1-ChIP-Seq(SRA008281)/Homer	YCATYAATCA	0.1	3.575	0.1245	60	0.1942	2881.3	0.1526
activators	scramble-like	Bach2(bZIP)/OCILy7-Bach2-ChIP-Seq(GSE44420)/Homer	TGCTGAGTCA	0.1	3.566	0.1245	14	0.0453	480.5	0.0254
activators	scramble-like	Fra2(bZIP)/Striatum-Fra2-ChIP-Seq(GSE43429)/Homer	GGATGACTCATC	0.1	3.473	0.1351	28	0.0906	1176.8	0.0623
activators	scramble-like	CLOCK(bHLH)/Liver-Clock-ChIP-Seq(GSE39860)/Homer	GHCACGTG	0.1	3.471	0.1351	27	0.0874	1125.8	0.0596
activators	scramble-like	Sox3(HMG)/NPC-Sox3-ChIP-Seq(GSE33059)/Homer	CCWTTGTY	0.1	3.416	0.1403	104	0.3366	5422.9	0.2871
activators	scramble-like	Pit1(Homeobox)/GCrat-Pit1-ChIP-Seq(GSE58009)/Homer	ATGMATATDC	0.1	3.403	0.1408	51	0.165	2412.1	0.1277
activators	scramble-like	Sox2(HMG)/mES-Sox2-ChIP-Seq(GSE11431)/Homer	BCCATTGTTC	0.1	3.38	0.1427	63	0.2039	3081.3	0.1631
activators	scramble-like	EBF(EBF)/proBcell-EBF-ChIP-Seq(GSE21978)/Homer	DGTCCCYRGGGA	0.1	3.364	0.1436	18	0.0583	685.5	0.0363
activators	scramble-like	Fra1(bZIP)/BT549-Fra1-ChIP-Seq(GSE46166)/Homer	NNATGASTCATH	0.1	3.362	0.1436	31	0.1003	1344.2	0.0712
activators	scramble-like	ZNF467(Zf)/HEK293-ZNF467.GFP-ChIP-Seq(GSE58341)/Homer	TGGGGAAGGGCM	0.1	3.334	0.1452	61	0.1974	2977.4	0.1576
activators	scramble-like	Lhx3(Homeobox)/Neuron-Lhx3-ChIP-Seq(GSE31456)/Homer	ADBTAATTAR	0.1	3.32	0.146	112	0.3625	5912.7	0.313
activators	scramble-like	Stat3(Stat)/mES-Stat3-ChIP-Seq(GSE11431)/Homer	CTTCCGGGAA	0.1	3.2	0.163	30	0.0971	1311.2	0.0694
activators	scramble-like	PRDM9(Zf)/Testis-DMC1-ChIP-Seq(GSE35498)/Homer	ADGGYAGYAGCATCT	0.1	3.18	0.1648	29	0.0939	1261.8	0.0668
activators	scramble-like	Pax7(Paired,Homeobox)/Myoblast-Pax7-ChIP-Seq(GSE25064)/Homer	TAATCAATTA	0.1	3.164	0.1659	8	0.0259	236.2	0.0125
activators	scramble-like	HOXA1(Homeobox)/mES-Hoxa1-ChIP-Seq(SRP084292)/Homer	TGATKGATGR	0.1	3.139	0.1688	20	0.0647	804.5	0.0426
activators	scramble-like	Unknown-ESC-element(?)/mES-Nanog-ChIP-Seq(GSE11724)/Homer	CACAGCAGGGGG	0.1	2.93	0.206	44	0.1424	2102.2	0.1113
activators	scramble-like	Srebp2(bHLH)/HepG2-Srebp2-ChIP-Seq(GSE31477)/Homer	CGGTCACSCCAC	0.1	2.862	0.2187	10	0.0324	342.9	0.0182
activators	scramble-like	Oct11(POU,Homeobox)/NCIH1048-POU2F3-ChIP-seq(GSE115123)/Homer	GATTTGCATA	0.1	2.859	0.2187	25	0.0809	1090.2	0.0577
activators	scramble-like	Oct4(POU,Homeobox)/mES-Oct4-ChIP-Seq(GSE11431)/Homer	ATTTGCATAW	0.1	2.805	0.2276	34	0.11	1576.8	0.0835
activators	scramble-like	Zic(Zf)/Cerebellum-ZIC1.2-ChIP-Seq(GSE60731)/Homer	CCTGCTGAGH	0.1	2.734	0.2421	52	0.1683	2580.1	0.1366
activators	scramble-like	AP-1(bZIP)/ThioMac-PU.1-ChIP-Seq(GSE21512)/Homer	VTGACTCATC	0.1	2.691	0.2507	37	0.1197	1756.2	0.093
activators	scramble-like	PBX1(Homeobox)/MCF7-PBX1-ChIP-Seq(GSE28007)/Homer	GSCTGTCACTCA	0.1	2.628	0.2649	8	0.0259	265.5	0.0141
activators	scramble-like	Oct6(POU,Homeobox)/NPC-Pou3f1-ChIP-Seq(GSE35496)/Homer	WATGCAAATGAG	0.1	2.621	0.2649	34	0.11	1604	0.0849
activators	scramble-like	RUNX1(Runt)/Jurkat-RUNX1-ChIP-Seq(GSE29180)/Homer	AAACCACARM	0.1	2.521	0.2899	46	0.1489	2283.2	0.1209
activators	scramble-like	NFAT(RHD)/Jurkat-NFATC1-ChIP-Seq(Jolma_et_al.)/Homer	ATTTTCCATT	0.1	2.51	0.2907	46	0.1489	2285.5	0.121
activators	scramble-like	Hoxa10(Homeobox)/ChickenMSG-Hoxa10.Flag-ChIP-Seq(GSE86088)/Homer	GGYAATGAAA	0.1	2.46	0.3031	31	0.1003	1464.3	0.0775
activators	scramble-like	IRF2(IRF)/Erythroblas-IRF2-ChIP-Seq(GSE36985)/Homer	GAAASYGAAASY	0.1	2.458	0.3031	6	0.0194	185.9	0.0098
activators	scramble-like	CEBP:AP1(bZIP)/ThioMac-CEBPb-ChIP-Seq(GSE21512)/Homer	DRTGTTGCAA	0.1	2.448	0.3031	36	0.1165	1740.2	0.0921
activators	scramble-like	FoxD3(forkhead)/ZebrafishEmbryo-Foxd3.biotin-ChIP-seq(GSE106676)/Homer	TGTTTAYTTAGC	0.1	2.424	0.3069	39	0.1262	1910.6	0.1012
activators	scramble-like	E2F4(E2F)/K562-E2F4-ChIP-Seq(GSE31477)/Homer	GGCGGGAAAH	0.1	2.379	0.3183	23	0.0744	1044.3	0.0553
activators	scramble-like	Six2(Homeobox)/NephronProgenitor-Six2-ChIP-Seq(GSE39837)/Homer	GWAAYHTGAKMC	0.1	2.375	0.3183	45	0.1456	2254.2	0.1193
activators	scramble-like	Egr1(Zf)/K562-Egr1-ChIP-Seq(GSE32465)/Homer	TGCGTGGGYG	0.1	2.372	0.3183	37	0.1197	1808.9	0.0958
activators	scramble-like	IRF:BATF(IRF:bZIP)/pDC-Irf8-ChIP-Seq(GSE66899)/Homer	CTTTCANTATGACTV	1	2.253	0.353	6	0.0194	196.2	0.0104
activators	scramble-like	Six1(Homeobox)/Myoblast-Six1-ChIP-Chip(GSE20150)/Homer	GKVTCADRTTWC	1	2.244	0.3535	13	0.0421	537.9	0.0285
activators	scramble-like	Atf3(bZIP)/GBM-ATF3-ChIP-Seq(GSE33912)/Homer	DATGASTCATHN	1	2.231	0.3553	32	0.1036	1555.6	0.0824
activators	scramble-like	NFE2L2(bZIP)/HepG2-NFE2L2-ChIP-Seq(Encode)/Homer	AWWWTGCTGAGTCAT	1	2.225	0.3553	4	0.0129	110.1	0.0058
activators	scramble-like	Sox4(HMG)/proB-Sox4-ChIP-Seq(GSE50066)/Homer	YCTTTGTTCC	1	2.193	0.3637	55	0.178	2859.6	0.1514
activators	scramble-like	BATF(bZIP)/Th17-BATF-ChIP-Seq(GSE39756)/Homer	DATGASTCAT	1	2.164	0.3718	31	0.1003	1511.7	0.08
activators	scramble-like	Tbox:Smad(T-box,MAD)/ESCd5-Smad2_3-ChIP-Seq(GSE29422)/Homer	AGGTGHCAGACA	1	2.152	0.3734	12	0.0388	495.5	0.0262
activators	scramble-like	MYB(HTH)/ERMYB-Myb-ChIPSeq(GSE22095)/Homer	GGCVGTTR	1	2.146	0.3734	80	0.2589	4320.7	0.2288
activators	scramble-like	Sox10(HMG)/SciaticNerve-Sox3-ChIP-Seq(GSE35132)/Homer	CCWTTGTYYB	1	2.062	0.4026	95	0.3074	5227.9	0.2768
activators	scramble-like	MafK(bZIP)/C2C12-MafK-ChIP-Seq(GSE36030)/Homer	GCTGASTCAGCA	1	2.039	0.4089	12	0.0388	506.8	0.0268
activators	scramble-like	GATA(Zf),IR3/iTreg-Gata3-ChIP-Seq(GSE20898)/Homer	NNNNNBAGATAWYATCTVHN	1	2.035	0.4089	8	0.0259	305.6	0.0162
activators	scramble-like	FOXA1(Forkhead)/MCF7-FOXA1-ChIP-Seq(GSE26831)/Homer	WAAGTAAACA	1	1.981	0.4272	40	0.1294	2049.9	0.1085
activators	scramble-like	Zic2(Zf)/ESC-Zic2-ChIP-Seq(SRP197560)/Homer	CHCAGCRGGRGG	1	1.961	0.4328	33	0.1068	1658.5	0.0878
activators	scramble-like	FOXM1(Forkhead)/MCF7-FOXM1-ChIP-Seq(GSE72977)/Homer	TRTTTACTTW	1	1.937	0.4406	42	0.1359	2172.3	0.115
activators	scramble-like	Hoxd10(Homeobox)/ChickenMSG-Hoxd10.Flag-ChIP-Seq(GSE86088)/Homer	GGCMATGAAA	1	1.925	0.4426	55	0.178	2922	0.1547
activators	scramble-like	AMYB(HTH)/Testes-AMYB-ChIP-Seq(GSE44588)/Homer	TGGCAGTTGG	1	1.898	0.4516	70	0.2265	3801.6	0.2013
activators	scramble-like	ZFX(Zf)/mES-Zfx-ChIP-Seq(GSE11431)/Homer	AGGCCTRG	1	1.886	0.4542	83	0.2686	4569.1	0.2419
activators	scramble-like	KLF10(Zf)/HEK293-KLF10.GFP-ChIP-Seq(GSE58341)/Homer	GGGGGTGTGTCC	1	1.872	0.4575	26	0.0841	1283.2	0.0679
activators	scramble-like	Mef2a(MADS)/HL1-Mef2a.biotin-ChIP-Seq(GSE21529)/Homer	CYAAAAATAG	1	1.871	0.4575	22	0.0712	1062.1	0.0562
activators	scramble-like	Oct2(POU,Homeobox)/Bcell-Oct2-ChIP-Seq(GSE21512)/Homer	ATATGCAAAT	1	1.833	0.4691	20	0.0647	958.8	0.0508
activators	scramble-like	DLX5(Homeobox)/BasalGanglia-Dlx5-ChIP-seq(GSE124936)/Homer	SSTAATTA	1	1.809	0.4773	61	0.1974	3299.7	0.1747
activators	scramble-like	MafB(bZIP)/BMM-Mafb-ChIP-Seq(GSE75722)/Homer	WNTGCTGASTCAGCANWTTY	1	1.8	0.4786	21	0.068	1018.6	0.0539
activators	scramble-like	OCT:OCT(POU,Homeobox)/NPC-OCT6-ChIP-Seq(GSE43916)/Homer	YATGCATATRCATRT	1	1.776	0.487	5	0.0162	179	0.0095
activators	scramble-like	RORa(NR)/Liver-Rora-ChIP-Seq(GSE101115)/Homer	AAWCTAGGTCARDNN	1	1.746	0.4987	8	0.0259	329.6	0.0175
activators	scramble-like	YY1(Zf)/Promoter/Homer	CAAGATGGCGGC	1	1.738	0.4992	3	0.0097	88.9	0.0047
activators	scramble-like	LHX9(Homeobox)/Hct116-LHX9.V5-ChIP-Seq(GSE116822)/Homer	NGCTAATTAG	1	1.705	0.5127	96	0.3107	5397.5	0.2858
activators	scramble-like	Bach1(bZIP)/K562-Bach1-ChIP-Seq(GSE31477)/Homer	AWWNTGCTGAGTCAT	1	1.705	0.5127	4	0.0129	135.8	0.0072
activators	scramble-like	CRX(Homeobox)/Retina-Crx-ChIP-Seq(GSE20012)/Homer	GCTAATCC	1	1.7	0.5127	103	0.3333	5817.6	0.308
activators	scramble-like	PRDM10(Zf)/HEK293-PRDM10.eGFP-ChIP-Seq(Encode)/Homer	TGGTACATTCCA	1	1.668	0.522	28	0.0906	1432.3	0.0758
activators	scramble-like	Zic3(Zf)/mES-Zic3-ChIP-Seq(GSE37889)/Homer	GGCCYCCTGCTGDGH	1	1.656	0.5247	42	0.1359	2235.1	0.1183
activators	scramble-like	IRF8(IRF)/BMDM-IRF8-ChIP-Seq(GSE77884)/Homer	GRAASTGAAAST	1	1.615	0.5436	15	0.0485	716.1	0.0379
activators	scramble-like	MafA(bZIP)/Islet-MafA-ChIP-Seq(GSE30298)/Homer	TGCTGACTCA	1	1.61	0.5436	44	0.1424	2362.2	0.1251
activators	scramble-like	Sox21(HMG)/ESC-SOX21-ChIP-Seq(GSE110505)/Homer	BCCWTTGTBYKV	1	1.607	0.5436	97	0.3139	5490.1	0.2907
activators	scramble-like	Lhx1(Homeobox)/EmbryoCarcinoma-Lhx1-ChIP-Seq(GSE70957)/Homer	NNYTAATTAR	1	1.605	0.5436	81	0.2621	4537	0.2402
activators	scramble-like	Zfp57(Zf)/H1-ZFP57.HA-ChIP-Seq(GSE115387)/Homer	NANTGCSGCA	1	1.563	0.5589	20	0.0647	1001.2	0.053
activators	scramble-like	PPARE(NR),DR1/3T3L1-Pparg-ChIP-Seq(GSE13511)/Homer	TGACCTTTGCCCCA	1	1.559	0.5589	45	0.1456	2433	0.1288
activators	scramble-like	Meis1(Homeobox)/MastCells-Meis1-ChIP-Seq(GSE48085)/Homer	VGCTGWCAVB	1	1.537	0.5666	87	0.2816	4918	0.2604
activators	scramble-like	T1ISRE(IRF)/ThioMac-Ifnb-Expression/Homer	ACTTTCGTTTCT	1	1.525	0.5701	1	0.0032	15.7	0.0008
activators	scramble-like	Mef2c(MADS)/GM12878-Mef2c-ChIP-Seq(GSE32465)/Homer	DCYAAAAATAGM	1	1.498	0.5822	22	0.0712	1125.3	0.0596
activators	scramble-like	Barx1(Homeobox)/Stomach-Barx1.3xFlag-ChIP-Seq(GSE69483)/Homer	AAACMATTAN	1	1.49	0.5831	23	0.0744	1183.5	0.0627
activators	scramble-like	p53(p53)/Saos-p53-ChIP-Seq(GSE15780)/Homer	RRCATGYCYRGRCATGYYYN	1	1.475	0.585	5	0.0162	199.1	0.0105
activators	scramble-like	p53(p53)/Saos-p53-ChIP-Seq/Homer	RRCATGYCYRGRCATGYYYN	1	1.475	0.585	5	0.0162	199.1	0.0105
activators	scramble-like	n-Myc(bHLH)/mES-nMyc-ChIP-Seq(GSE11431)/Homer	VRCCACGTGG	1	1.47	0.585	32	0.1036	1702.2	0.0901
activators	scramble-like	Rbpj1(?)/Panc1-Rbpj1-ChIP-Seq(GSE47459)/Homer	HTTTCCCASG	1	1.433	0.6036	75	0.2427	4238.2	0.2244
activators	scramble-like	c-Myc(bHLH)/LNCAP-cMyc-ChIP-Seq(Unpublished)/Homer	VCCACGTG	1	1.412	0.6125	19	0.0615	971.9	0.0515
activators	scramble-like	Hoxd12(Homeobox)/ChickenMSG-Hoxd12.Flag-ChIP-Seq(GSE86088)/Homer	HDGYAATGAAAN	1	1.382	0.6278	74	0.2395	4196.4	0.2222
activators	scramble-like	Brn1(POU,Homeobox)/NPC-Brn1-ChIP-Seq(GSE35496)/Homer	TATGCWAATBAV	1	1.37	0.6318	24	0.0777	1264.3	0.0669
activators	scramble-like	RORgt(NR)/EL4-RORgt.Flag-ChIP-Seq(GSE56019)/Homer	AAYTAGGTCA	1	1.349	0.6379	7	0.0227	315.5	0.0167
activators	scramble-like	PRDM15(Zf)/ESC-Prdm15-ChIP-Seq(GSE73694)/Homer	YCCDNTCCAGGTTTT	1	1.337	0.642	48	0.1553	2670.3	0.1414
activators	scramble-like	IRF4(IRF)/GM12878-IRF4-ChIP-Seq(GSE32465)/Homer	ACTGAAACCA	1	1.32	0.6493	18	0.0583	931.8	0.0493
activators	scramble-like	ZNF341(Zf)/EBV-ZNF341-ChIP-Seq(GSE113194)/Homer	GGAACAGCCG	1	1.319	0.6493	38	0.123	2088.4	0.1106
activators	scramble-like	STAT6(Stat)/Macrophage-Stat6-ChIP-Seq(GSE38377)/Homer	TTCCKNAGAA	1	1.313	0.6493	24	0.0777	1277	0.0676
activators	scramble-like	HOXA2(Homeobox)/mES-Hoxa2-ChIP-Seq(Donaldson_et_al.)/Homer	GYCATCMATCAT	1	1.288	0.6598	8	0.0259	376.4	0.0199
activators	scramble-like	E2F(E2F)/Hela-CellCycle-Expression/Homer	TTSGCGCGAAAA	1	1.28	0.661	3	0.0097	112.8	0.006
activators	scramble-like	Nkx2.5(Homeobox)/HL1-Nkx2.5.biotin-ChIP-Seq(GSE21529)/Homer	RRSCACTYAA	1	1.27	0.6646	96	0.3107	5556.8	0.2942
activators	scramble-like	TR4(NR),DR1/Hela-TR4-ChIP-Seq(GSE24685)/Homer	GAGGTCAAAGGTCA	1	1.26	0.6672	5	0.0162	217.4	0.0115
activators	scramble-like	Foxo1(Forkhead)/RAW-Foxo1-ChIP-Seq(Fan_et_al.)/Homer	CTGTTTAC	1	1.239	0.6778	85	0.2751	4908	0.2599
activators	scramble-like	TCFL2(HMG)/K562-TCF7L2-ChIP-Seq(GSE29196)/Homer	ACWTCAAAGG	1	1.185	0.7114	5	0.0162	225	0.0119
activators	scramble-like	ERRg(NR)/Kidney-ESRRG-ChIP-Seq(GSE104905)/Homer	GTGACCTTGRVN	1	1.167	0.7208	34	0.11	1895.8	0.1004
activators	scramble-like	EBF1(EBF)/Near-E2A-ChIP-Seq(GSE21512)/Homer	GTCCCCWGGGGA	1	1.158	0.7236	64	0.2071	3680.2	0.1948
activators	scramble-like	Otx2(Homeobox)/EpiLC-Otx2-ChIP-Seq(GSE56098)/Homer	NYTAATCCYB	1	1.123	0.7458	37	0.1197	2085.8	0.1104
activators	scramble-like	RUNX2(Runt)/PCa-RUNX2-ChIP-Seq(GSE33889)/Homer	NWAACCACADNN	1	1.119	0.7458	29	0.0939	1614.8	0.0855
activators	scramble-like	Gli2(Zf)/GM2-Gli2-ChIP-Chip(GSE112702)/Homer	YSTGGGTGGTCT	1	1.118	0.7458	13	0.0421	682.7	0.0361
activators	scramble-like	Sox15(HMG)/CPA-Sox15-ChIP-Seq(GSE62909)/Homer	RAACAATGGN	1	1.118	0.7458	59	0.1909	3396.5	0.1798
activators	scramble-like	Oct4:Sox17(POU,Homeobox,HMG)/F9-Sox17-ChIP-Seq(GSE44553)/Homer	CCATTGTATGCAAAT	1	1.114	0.7458	7	0.0227	342.3	0.0181
activators	scramble-like	VDR(NR),DR3/GM10855-VDR+vitD-ChIP-Seq(GSE22484)/Homer	ARAGGTCANWGAGTTCANNN	1	1.097	0.7459	9	0.0291	457.6	0.0242
activators	scramble-like	RUNX(Runt)/HPC7-Runx1-ChIP-Seq(GSE22178)/Homer	SAAACCACAG	1	1.037	0.7876	25	0.0809	1401	0.0742
activators	scramble-like	Nkx6.1(Homeobox)/Islet-Nkx6.1-ChIP-Seq(GSE40975)/Homer	GKTAATGR	1	1.037	0.7876	135	0.4369	8024.3	0.4248
activators	scramble-like	Sox6(HMG)/Myotubes-Sox6-ChIP-Seq(GSE32627)/Homer	CCATTGTTNY	1	1.017	0.7956	82	0.2654	4820.8	0.2552
activators	scramble-like	EKLF(Zf)/Erythrocyte-Klf1-ChIP-Seq(GSE20478)/Homer	NWGGGTGTGGCY	1	1	0.8053	7	0.0227	357.8	0.0189
activators	scramble-like	IRF1(IRF)/PBMC-IRF1-ChIP-Seq(GSE43036)/Homer	GAAAGTGAAAGT	1	0.9954	0.8053	5	0.0162	244.4	0.0129
activators	scramble-like	Gfi1b(Zf)/HPC7-Gfi1b-ChIP-Seq(GSE22178)/Homer	MAATCACTGC	1	0.994	0.8053	33	0.1068	1887.7	0.0999
activators	scramble-like	LEF1(HMG)/H1-LEF1-ChIP-Seq(GSE64758)/Homer	CCTTTGATST	1	0.9801	0.8094	34	0.11	1951.3	0.1033
activators	scramble-like	ZSCAN22(Zf)/HEK293-ZSCAN22.GFP-ChIP-Seq(GSE58341)/Homer	SMCAGTCWGAKGGAGGAGGC	1	0.9781	0.8094	5	0.0162	246.8	0.0131
activators	scramble-like	ZNF136(Zf)/HEK293-ZNF136.GFP-ChIP-Seq(GSE58341)/Homer	YTKGATAHAGTATTCTWGGTNGGCA	1	0.9681	0.8112	3	0.0097	135.1	0.0072
activators	scramble-like	PU.1:IRF8(ETS:IRF)/pDC-Irf8-ChIP-Seq(GSE66899)/Homer	GGAAGTGAAAST	1	0.9626	0.8118	8	0.0259	421	0.0223
activators	scramble-like	ZNF322(Zf)/HEK293-ZNF322.GFP-ChIP-Seq(GSE58341)/Homer	GAGCCTGGTACTGWGCCTGR	1	0.9479	0.8198	17	0.055	950.1	0.0503
activators	scramble-like	Npas4(bHLH)/Neuron-Npas4-ChIP-Seq(GSE127793)/Homer	NHRTCACGACDN	1	0.9473	0.8198	29	0.0939	1663.3	0.0881
activators	scramble-like	PRDM1(Zf)/Hela-PRDM1-ChIP-Seq(GSE31477)/Homer	ACTTTCACTTTC	1	0.9463	0.8198	23	0.0744	1306.2	0.0692
activators	scramble-like	DLX2(Homeobox)/BasalGanglia-Dlx2-ChIP-seq(GSE124936)/Homer	NNNTAATTAS	1	0.9334	0.82	94	0.3042	5586.2	0.2958
activators	scramble-like	ZNF669(Zf)/HEK293-ZNF669.GFP-ChIP-Seq(GSE58341)/Homer	GARTGGTCATCGCCC	1	0.9012	0.8428	3	0.0097	141.9	0.0075
activators	scramble-like	Klf4(Zf)/mES-Klf4-ChIP-Seq(GSE11431)/Homer	GCCACACCCA	1	0.8875	0.8504	13	0.0421	727.9	0.0385
activators	scramble-like	RORg(NR)/Liver-Rorc-ChIP-Seq(GSE101115)/Homer	WAABTAGGTCAV	1	0.8824	0.8508	4	0.0129	200.8	0.0106
activators	scramble-like	ZNF692(Zf)/HEK293-ZNF692.GFP-ChIP-Seq(GSE58341)/Homer	GTGGGCCCCA	1	0.882	0.8508	8	0.0259	433.2	0.0229
activators	scramble-like	SCL(bHLH)/HPC7-Scl-ChIP-Seq(GSE13511)/Homer	AVCAGCTG	1	0.8552	0.8661	217	0.7023	13136.8	0.6955
activators	scramble-like	Bapx1(Homeobox)/VertebralCol-Bapx1-ChIP-Seq(GSE36672)/Homer	TTRAGTGSYK	1	0.8452	0.8708	88	0.2848	5267.5	0.2789
activators	scramble-like	Lhx2(Homeobox)/HFSC-Lhx2-ChIP-Seq(GSE48068)/Homer	TAATTAGN	1	0.8311	0.8791	74	0.2395	4424.9	0.2343
activators	scramble-like	FOXK2(Forkhead)/U2OS-FOXK2-ChIP-Seq(E-MTAB-2204)/Homer	SCHTGTTTACAT	1	0.8268	0.8791	26	0.0841	1521.9	0.0806
activators	scramble-like	COUP-TFII(NR)/Artia-Nr2f2-ChIP-Seq(GSE46497)/Homer	AGRGGTCA	1	0.8239	0.8791	66	0.2136	3942.6	0.2087
activators	scramble-like	Foxh1(Forkhead)/hESC-FOXH1-ChIP-Seq(GSE29422)/Homer	NNTGTGGATTSS	1	0.8184	0.8791	23	0.0744	1343.4	0.0711
activators	scramble-like	BMYB(HTH)/Hela-BMYB-ChIP-Seq(GSE27030)/Homer	NHAACBGYYV	1	0.8079	0.8836	62	0.2006	3708	0.1963
activators	scramble-like	FOXA1(Forkhead)/LNCAP-FOXA1-ChIP-Seq(GSE27824)/Homer	WAAGTAAACA	1	0.8054	0.8836	43	0.1392	2556.8	0.1354
activators	scramble-like	GATA(Zf),IR4/iTreg-Gata3-ChIP-Seq(GSE20898)/Homer	NAGATWNBNATCTNN	1	0.8006	0.8836	3	0.0097	151.9	0.008
activators	scramble-like	ZNF189(Zf)/HEK293-ZNF189.GFP-ChIP-Seq(GSE58341)/Homer	TGGAACAGMA	1	0.7945	0.8836	37	0.1197	2197.9	0.1164
activators	scramble-like	NF-E2(bZIP)/K562-NFE2-ChIP-Seq(GSE31477)/Homer	GATGACTCAGCA	1	0.7912	0.8836	3	0.0097	152.1	0.0081
activators	scramble-like	ZNF382(Zf)/HEK293-ZNF382.GFP-ChIP-Seq(GSE58341)/Homer	GNCTGTASTRNTGBCTCHTT	1	0.7887	0.8836	1	0.0032	37.8	0.002
activators	scramble-like	RXR(NR),DR1/3T3L1-RXR-ChIP-Seq(GSE13511)/Homer	TAGGGCAAAGGTCA	1	0.7887	0.8836	52	0.1683	3109.1	0.1646
activators	scramble-like	Mef2b(MADS)/HEK293-Mef2b.V5-ChIP-Seq(GSE67450)/Homer	GCTATTTTTGGM	1	0.7854	0.8836	36	0.1165	2140.9	0.1133
activators	scramble-like	MNT(bHLH)/HepG2-MNT-ChIP-Seq(Encode)/Homer	DGCACACGTG	1	0.7735	0.8836	38	0.123	2266	0.12
activators	scramble-like	NFAT:AP1(RHD,bZIP)/Jurkat-NFATC1-ChIP-Seq(Jolma_et_al.)/Homer	SARTGGAAAAWRTGAGTCAB	1	0.7698	0.8836	7	0.0227	393.8	0.0209
activators	scramble-like	SCRT1(Zf)/HEK293-SCRT1.eGFP-ChIP-Seq(Encode)/Homer	GCAACAGGTG	1	0.7616	0.8855	10	0.0324	575	0.0304
activators	scramble-like	DLX1(Homeobox)/BasalGanglia-Dlx1-ChIP-seq(GSE124936)/Homer	NSNNTAATTA	1	0.7599	0.8855	83	0.2686	5009.2	0.2652
activators	scramble-like	Foxf1(Forkhead)/Lung-Foxf1-ChIP-Seq(GSE77951)/Homer	WWATRTAAACAN	1	0.7429	0.8945	31	0.1003	1853.6	0.0981
activators	scramble-like	Sox9(HMG)/Limb-SOX9-ChIP-Seq(GSE73225)/Homer	AGGVNCCTTTGT	1	0.7386	0.8946	47	0.1521	2828.3	0.1497
activators	scramble-like	Hoxc9(Homeobox)/Ainv15-Hoxc9-ChIP-Seq(GSE21812)/Homer	GGCCATAAATCA	1	0.7334	0.8954	24	0.0777	1431.5	0.0758
activators	scramble-like	RUNX-AML(Runt)/CD4+-PolII-ChIP-Seq(Barski_et_al.)/Homer	GCTGTGGTTW	1	0.7214	0.9024	25	0.0809	1496.7	0.0792
activators	scramble-like	CArG(MADS)/PUER-Srf-ChIP-Seq(Sullivan_et_al.)/Homer	CCATATATGGNM	1	0.7179	0.9024	13	0.0421	767.9	0.0407
activators	scramble-like	Hand2(bHLH)/Mesoderm-Hand2-ChIP-Seq(GSE61475)/Homer	TGACANARRCCAGRC	1	0.7048	0.9099	22	0.0712	1319.5	0.0699
activators	scramble-like	HRE(HSF)/Striatum-HSF1-ChIP-Seq(GSE38000)/Homer	TTCTAGAABNTTCTA	1	0.6995	0.9109	7	0.0227	406.2	0.0215
activators	scramble-like	ISRE(IRF)/ThioMac-LPS-Expression(GSE23622)/Homer	AGTTTCASTTTC	1	0.698	0.9109	2	0.0065	102.9	0.0055
activators	scramble-like	ZNF7(Zf)/HepG2-ZNF7.Flag-ChIP-Seq(Encode)/Homer	CTGCCWVCTTTTRTA	1	0.6958	0.9109	21	0.068	1261.9	0.0668
activators	scramble-like	ZNF711(Zf)/SHSY5Y-ZNF711-ChIP-Seq(GSE20673)/Homer	AGGCCTAG	1	0.6889	0.9109	99	0.3204	6027.1	0.3191
activators	scramble-like	HNF4a(NR),DR1/HepG2-HNF4a-ChIP-Seq(GSE25021)/Homer	CARRGKBCAAAGTYCA	1	0.6859	0.9109	18	0.0583	1081.3	0.0572
activators	scramble-like	p63(p53)/Keratinocyte-p63-ChIP-Seq(GSE17611)/Homer	NNDRCATGYCYNRRCATGYH	1	0.6778	0.9118	15	0.0485	900.2	0.0477
activators	scramble-like	OCT4-SOX2-TCF-NANOG(POU,Homeobox,HMG)/mES-Oct4-ChIP-Seq(GSE11431)/Homer	ATTTGCATAACAATG	1	0.6679	0.9172	12	0.0388	719.1	0.0381
activators	scramble-like	ZBTB18(Zf)/HEK293-ZBTB18.GFP-ChIP-Seq(GSE58341)/Homer	AACATCTGGA	1	0.6651	0.9172	27	0.0874	1639.8	0.0868
activators	scramble-like	Srebp1a(bHLH)/HepG2-Srebp1a-ChIP-Seq(GSE31477)/Homer	RTCACSCCAY	1	0.6591	0.9178	9	0.0291	537	0.0284
activators	scramble-like	Smad2(MAD)/ES-SMAD2-ChIP-Seq(GSE29422)/Homer	CTGTCTGG	1	0.6547	0.9181	78	0.2524	4765.7	0.2523
activators	scramble-like	Tcf3(HMG)/mES-Tcf3-ChIP-Seq(GSE11724)/Homer	ASWTCAAAGG	1	0.6492	0.9196	12	0.0388	724.3	0.0383
activators	scramble-like	FOXP1(Forkhead)/H9-FOXP1-ChIP-Seq(GSE31006)/Homer	NYYTGTTTACHN	1	0.6475	0.9196	15	0.0485	909.7	0.0482
activators	scramble-like	bHLHE40(bHLH)/HepG2-BHLHE40-ChIP-Seq(GSE31477)/Homer	KCACGTGMCN	1	0.6471	0.9196	11	0.0356	663.2	0.0351
activators	scramble-like	GLI3(Zf)/Limb-GLI3-ChIP-Chip(GSE11077)/Homer	CGTGGGTGGTCC	1	0.6187	0.9368	5	0.0162	298.2	0.0158
activators	scramble-like	GSC(Homeobox)/FrogEmbryos-GSC-ChIP-Seq(DRA000576)/Homer	RGGATTAR	1	0.6173	0.9368	51	0.165	3133.1	0.1659
activators	scramble-like	E2F7(E2F)/Hela-E2F7-ChIP-Seq(GSE32673)/Homer	VDTTTCCCGCCA	1	0.6161	0.9368	4	0.0129	236.2	0.0125
activators	scramble-like	PAX6(Paired,Homeobox)/Forebrain-Pax6-ChIP-Seq(GSE66961)/Homer	NGTGTTCAVTSAAGCGKAAA	1	0.6132	0.9368	5	0.0162	299.5	0.0159
activators	scramble-like	Foxa2(Forkhead)/Liver-Foxa2-ChIP-Seq(GSE25694)/Homer	CYTGTTTACWYW	1	0.6119	0.9368	28	0.0906	1722.6	0.0912
activators	scramble-like	Pitx1:Ebox(Homeobox,bHLH)/Hindlimb-Pitx1-ChIP-Seq(GSE41591)/Homer	YTAATTRAWWCCAGATGT	1	0.609	0.9368	9	0.0291	549.4	0.0291
activators	scramble-like	CTCF-SatelliteElement(Zf?)/CD4+-CTCF-ChIP-Seq(Barski_et_al.)/Homer	TGCAGTTCCMVNWRTGGCCA	1	0.6079	0.9368	1	0.0032	48	0.0025
activators	scramble-like	CTCF(Zf)/CD4+-CTCF-ChIP-Seq(Barski_et_al.)/Homer	AYAGTGCCMYCTRGTGGCCA	1	0.6027	0.9368	13	0.0421	799.2	0.0423
activators	scramble-like	Ap4(bHLH)/AML-Tfap4-ChIP-Seq(GSE45738)/Homer	NAHCAGCTGD	1	0.5955	0.9368	77	0.2492	4741.4	0.251
activators	scramble-like	ZNF415(Zf)/HEK293-ZNF415.GFP-ChIP-Seq(GSE58341)/Homer	GRTGMTRGAGCC	1	0.5855	0.9368	25	0.0809	1548.6	0.082
activators	scramble-like	ZNF41(Zf)/HEK293-ZNF41.GFP-ChIP-Seq(GSE58341)/Homer	CCTCATGGTGYCYTWYTCCCTTGTG	1	0.5813	0.9368	1	0.0032	50.3	0.0027
activators	scramble-like	MYNN(Zf)/HEK293-MYNN.eGFP-ChIP-Seq(Encode)/Homer	TTCAAAWTAAAAGTC	1	0.5791	0.9368	8	0.0259	494.5	0.0262
activators	scramble-like	Prop1(Homeobox)/GHFT1-PROP1.biotin-ChIP-Seq(GSE77302)/Homer	NTAATBNAATTA	1	0.5711	0.938	26	0.0841	1616.7	0.0856
activators	scramble-like	HNF1b(Homeobox)/PDAC-HNF1B-ChIP-Seq(GSE64557)/Homer	GTTAATNATTAA	1	0.571	0.938	5	0.0162	307.1	0.0163
activators	scramble-like	Bcl6(Zf)/Liver-Bcl6-ChIP-Seq(GSE31578)/Homer	NNNCTTTCCAGGAAA	1	0.5696	0.938	57	0.1845	3529.8	0.1869
activators	scramble-like	RARg(NR)/ES-RARg-ChIP-Seq(GSE30538)/Homer	AGGTCAAGGTCA	1	0.5562	0.9414	1	0.0032	52.2	0.0028
activators	scramble-like	COUP-TFII(NR)/K562-NR2F1-ChIP-Seq(Encode)/Homer	GKBCARAGGTCA	1	0.5404	0.9528	54	0.1748	3362.1	0.178
activators	scramble-like	STAT6(Stat)/CD4-Stat6-ChIP-Seq(GSE22104)/Homer	ABTTCYYRRGAA	1	0.5333	0.9561	20	0.0647	1260	0.0667
activators	scramble-like	Phox2b(Homeobox)/CLBGA-PHOX2B-ChIP-Seq(GSE90683)/Homer	TTAATTNAATTA	1	0.533	0.9561	9	0.0291	569.4	0.0301
activators	scramble-like	ZNF165(Zf)/WHIM12-ZNF165-ChIP-Seq(GSE65937)/Homer	AAGGKGRCGCAGGCA	1	0.5169	0.9647	8	0.0259	510.4	0.027
activators	scramble-like	TATA-Box(TBP)/Promoter/Homer	CCTTTTAWAGSC	1	0.5116	0.9663	48	0.1553	3009.4	0.1593
activators	scramble-like	GRHL2(CP2)/HBE-GRHL2-ChIP-Seq(GSE46194)/Homer	AAACYKGTTWDACMRGTTTB	1	0.5029	0.9712	12	0.0388	768.5	0.0407
activators	scramble-like	Nrf2(bZIP)/Lymphoblast-Nrf2-ChIP-Seq(GSE37589)/Homer	HTGCTGAGTCAT	1	0.4922	0.9781	2	0.0065	126.2	0.0067
activators	scramble-like	Hoxd13(Homeobox)/ChickenMSG-Hoxd13.Flag-ChIP-Seq(GSE86088)/Homer	NCYAATAAAA	1	0.4889	0.9781	65	0.2104	4075.8	0.2158
activators	scramble-like	p73(p53)/Trachea-p73-ChIP-Seq(PRJNA310161)/Homer	NRRRCAWGTCCDGRCATGYY	1	0.4852	0.9781	2	0.0065	127.1	0.0067
activators	scramble-like	ETS:E-box(ETS,bHLH)/HPC7-Scl-ChIP-Seq(GSE22178)/Homer	AGGAARCAGCTG	1	0.4844	0.9781	4	0.0129	260.9	0.0138
activators	scramble-like	Dlx3(Homeobox)/Kerainocytes-Dlx3-ChIP-Seq(GSE89884)/Homer	NDGTAATTAC	1	0.4617	0.9939	44	0.1424	2792.4	0.1478
activators	scramble-like	THRb(NR)/Liver-NR1A2-ChIP-Seq(GSE52613)/Homer	TRAGGTCA	1	0.46	0.9939	148	0.479	9196.4	0.4869
activators	scramble-like	Gata4(Zf)/Heart-Gata4-ChIP-Seq(GSE35151)/Homer	NBWGATAAGR	1	0.4565	0.9939	35	0.1133	2234.2	0.1183
activators	scramble-like	Hoxb4(Homeobox)/ES-Hoxb4-ChIP-Seq(GSE34014)/Homer	TGATTRATGGCY	1	0.4516	0.9939	11	0.0356	722.2	0.0382
activators	scramble-like	Bcl11a(Zf)/HSPC-BCL11A-ChIP-Seq(GSE104676)/Homer	TYTGACCASWRG	1	0.4499	0.9939	29	0.0939	1862.1	0.0986
activators	scramble-like	Arnt:Ahr(bHLH)/MCF7-Arnt-ChIP-Seq(Lo_et_al.)/Homer	TBGCACGCAA	1	0.4472	0.9939	25	0.0809	1612.4	0.0854
activators	scramble-like	HOXB13(Homeobox)/ProstateTumor-HOXB13-ChIP-Seq(GSE56288)/Homer	TTTTATKRGG	1	0.4448	0.9939	37	0.1197	2366.9	0.1253
activators	scramble-like	E2F3(E2F)/MEF-E2F3-ChIP-Seq(GSE71376)/Homer	BTKGGCGGGAAA	1	0.4358	0.995	27	0.0874	1744.6	0.0924
activators	scramble-like	Smad4(MAD)/ESC-SMAD4-ChIP-Seq(GSE29422)/Homer	VBSYGTCTGG	1	0.418	1	76	0.246	4810.1	0.2547
activators	scramble-like	MyoD(bHLH)/Myotube-MyoD-ChIP-Seq(GSE21614)/Homer	RRCAGCTGYTSY	1	0.4141	1	49	0.1586	3136.7	0.1661
activators	scramble-like	BORIS(Zf)/K562-CTCFL-ChIP-Seq(GSE32465)/Homer	CNNBRGCGCCCCCTGSTGGC	1	0.4035	1	15	0.0485	998.3	0.0529
activators	scramble-like	Esrrb(NR)/mES-Esrrb-ChIP-Seq(GSE11431)/Homer	KTGACCTTGA	1	0.3988	1	21	0.068	1384.1	0.0733
activators	scramble-like	HIF2a(bHLH)/785_O-HIF2a-ChIP-Seq(GSE34871)/Homer	GCACGTACCC	1	0.3929	1	12	0.0388	809	0.0428
activators	scramble-like	GATA3(Zf),DR4/iTreg-Gata3-ChIP-Seq(GSE20898)/Homer	AGATGKDGAGATAAG	1	0.3922	1	2	0.0065	142.1	0.0075
activators	scramble-like	Gata2(Zf)/K562-GATA2-ChIP-Seq(GSE18829)/Homer	BBCTTATCTS	1	0.3875	1	21	0.068	1390.5	0.0736
activators	scramble-like	Myf5(bHLH)/GM-Myf5-ChIP-Seq(GSE24852)/Homer	BAACAGCTGT	1	0.3827	1	41	0.1327	2658.5	0.1408
activators	scramble-like	Hnf1(Homeobox)/Liver-Foxa2-Chip-Seq(GSE25694)/Homer	GGTTAAWCATTAA	1	0.3798	1	3	0.0097	215.1	0.0114
activators	scramble-like	MyoG(bHLH)/C2C12-MyoG-ChIP-Seq(GSE36024)/Homer	AACAGCTG	1	0.3779	1	62	0.2006	3975.6	0.2105
activators	scramble-like	PPARa(NR),DR1/Liver-Ppara-ChIP-Seq(GSE47954)/Homer	VNAGGKCAAAGGTCA	1	0.3717	1	41	0.1327	2666.7	0.1412
activators	scramble-like	Gata1(Zf)/K562-GATA1-ChIP-Seq(GSE18829)/Homer	SAGATAAGRV	1	0.3645	1	18	0.0583	1210.1	0.0641
activators	scramble-like	Max(bHLH)/K562-Max-ChIP-Seq(GSE31477)/Homer	RCCACGTGGYYN	1	0.3589	1	23	0.0744	1534.6	0.0813
activators	scramble-like	CDX4(Homeobox)/ZebrafishEmbryos-Cdx4.Myc-ChIP-Seq(GSE48254)/Homer	NGYCATAAAWCH	1	0.3516	1	30	0.0971	1985.9	0.1051
activators	scramble-like	GATA3(Zf),DR8/iTreg-Gata3-ChIP-Seq(GSE20898)/Homer	AGATSTNDNNDSAGATAASN	1	0.3505	1	2	0.0065	150.2	0.008
activators	scramble-like	Zfp809(Zf)/ES-Zfp809-ChIP-Seq(GSE70799)/Homer	GGGGCTYGKCTGGGA	1	0.3411	1	11	0.0356	766.1	0.0406
activators	scramble-like	Foxa3(Forkhead)/Liver-Foxa3-ChIP-Seq(GSE77670)/Homer	BSNTGTTTACWYWGN	1	0.3376	1	9	0.0291	635.4	0.0336
activators	scramble-like	FXR(NR),IR1/Liver-FXR-ChIP-Seq(Chong_et_al.)/Homer	AGGTCANTGACCTB	1	0.3368	1	14	0.0453	965.8	0.0511
activators	scramble-like	FOXA1:AR(Forkhead,NR)/LNCAP-AR-ChIP-Seq(GSE27824)/Homer	AGTAAACAAAAAAGAACAND	1	0.3327	1	1	0.0032	77.9	0.0041
activators	scramble-like	ZBTB12(Zf)/HEK293-ZBTB12.GFP-ChIP-Seq(GSE58341)/Homer	NGNTCTAGAACCNGV	1	0.3295	1	10	0.0324	705.8	0.0374
activators	scramble-like	DUX4(Homeobox)/Myoblasts-DUX4.V5-ChIP-Seq(GSE75791)/Homer	NWTAAYCYAATCAWN	1	0.3263	1	1	0.0032	78.3	0.0041
activators	scramble-like	SF1(NR)/H295R-Nr5a1-ChIP-Seq(GSE44220)/Homer	CAAGGHCANV	1	0.326	1	15	0.0485	1036.1	0.0549
activators	scramble-like	FoxL2(Forkhead)/Ovary-FoxL2-ChIP-Seq(GSE60858)/Homer	WWTRTAAACAVG	1	0.3171	1	25	0.0809	1689.4	0.0894
activators	scramble-like	PAX5(Paired,Homeobox)/GM12878-PAX5-ChIP-Seq(GSE32465)/Homer	GCAGCCAAGCRTGACH	1	0.3122	1	16	0.0518	1110	0.0588
activators	scramble-like	NFkB-p65(RHD)/GM12787-p65-ChIP-Seq(GSE19485)/Homer	WGGGGATTTCCC	1	0.3121	1	22	0.0712	1500	0.0794
activators	scramble-like	PAX3:FKHR-fusion(Paired,Homeobox)/Rh4-PAX3:FKHR-ChIP-Seq(GSE19063)/Homer	ACCRTGACTAATTNN	1	0.3043	1	7	0.0227	514.6	0.0272
activators	scramble-like	bHLHE41(bHLH)/proB-Bhlhe41-ChIP-Seq(GSE93764)/Homer	KCACGTGMCN	1	0.3007	1	36	0.1165	2405.9	0.1274
activators	scramble-like	Hoxd11(Homeobox)/ChickenMSG-Hoxd11.Flag-ChIP-Seq(GSE86088)/Homer	VGCCATAAAA	1	0.2955	1	95	0.3074	6108.2	0.3234
activators	scramble-like	Tcfcp2l1(CP2)/mES-Tcfcp2l1-ChIP-Seq(GSE11431)/Homer	NRAACCRGTTYRAACCRGYT	1	0.2934	1	5	0.0162	380.2	0.0201
activators	scramble-like	BMAL1(bHLH)/Liver-Bmal1-ChIP-Seq(GSE39860)/Homer	GNCACGTG	1	0.2902	1	63	0.2039	4120.4	0.2182
activators	scramble-like	HRE(HSF)/HepG2-HSF1-ChIP-Seq(GSE31477)/Homer	BSTTCTRGAABVTTCYAGAA	1	0.2796	1	4	0.0129	314.3	0.0166
activators	scramble-like	Nur77(NR)/K562-NR4A1-ChIP-Seq(GSE31363)/Homer	TGACCTTTNCNT	1	0.2748	1	5	0.0162	387.5	0.0205
activators	scramble-like	EAR2(NR)/K562-NR2F6-ChIP-Seq(Encode)/Homer	NRBCARRGGTCA	1	0.2747	1	46	0.1489	3064.5	0.1622
activators	scramble-like	Tlx?(NR)/NPC-H3K4me1-ChIP-Seq(GSE16256)/Homer	CTGGCAGSCTGCCA	1	0.2673	1	27	0.0874	1855.1	0.0982
activators	scramble-like	CHR(?)/Hela-CellCycle-Expression/Homer	SRGTTTCAAA	1	0.2626	1	20	0.0647	1403.7	0.0743
activators	scramble-like	MafF(bZIP)/HepG2-MafF-ChIP-Seq(GSE31477)/Homer	HWWGTCAGCAWWTTT	1	0.2584	1	9	0.0291	672.8	0.0356
activators	scramble-like	TEAD1(TEAD)/HepG2-TEAD1-ChIP-Seq(Encode)/Homer	CYRCATTCCA	1	0.2555	1	40	0.1294	2701.4	0.143
activators	scramble-like	PRDM14(Zf)/H1-PRDM14-ChIP-Seq(GSE22767)/Homer	RGGTCTCTAACY	1	0.2512	1	8	0.0259	607.9	0.0322
activators	scramble-like	Tcf7(HMG)/GM12878-TCF7-ChIP-Seq(Encode)/Homer	CTTTGATGTGSB	1	0.248	1	11	0.0356	814.2	0.0431
activators	scramble-like	PSE(SNAPc)/K562-mStart-Seq/Homer	WAVTCACCMTAASYDAAAAG	1	0.2342	1	13	0.0421	958.6	0.0508
activators	scramble-like	ZNF519(Zf)/HEK293-ZNF519.GFP-ChIP-Seq(GSE58341)/Homer	GAGSCCGAGC	1	0.2312	1	9	0.0291	687.1	0.0364
activators	scramble-like	Mouse_Recombination_Hotspot(Zf)/Testis-DMC1-ChIP-Seq(GSE24438)/Homer	ACTYKNATTCGTGNTACTTC	1	0.2278	1	1	0.0032	97.2	0.0051
activators	scramble-like	Gata6(Zf)/HUG1N-GATA6-ChIP-Seq(GSE51936)/Homer	YCTTATCTBN	1	0.2248	1	27	0.0874	1892.2	0.1002
activators	scramble-like	Pax8(Paired,Homeobox)/Thyroid-Pax8-ChIP-Seq(GSE26938)/Homer	GTCATGCHTGRCTGS	1	0.2225	1	16	0.0518	1168.1	0.0618
activators	scramble-like	PAX5(Paired,Homeobox),condensed/GM12878-PAX5-ChIP-Seq(GSE32465)/Homer	GTCACGCTCSCTGM	1	0.2169	1	3	0.0097	263.3	0.0139
activators	scramble-like	Hoxa11(Homeobox)/ChickenMSG-Hoxa11.Flag-ChIP-Seq(GSE86088)/Homer	TTTTATGGCM	1	0.2083	1	89	0.288	5850.8	0.3098
activators	scramble-like	Erra(NR)/HepG2-Erra-ChIP-Seq(GSE31477)/Homer	CAAAGGTCAG	1	0.208	1	84	0.2718	5538.5	0.2932
activators	scramble-like	ZNF264(Zf)/HEK293-ZNF264.GFP-ChIP-Seq(GSE58341)/Homer	RGGGCACTAACY	1	0.2018	1	22	0.0712	1585.6	0.0839
activators	scramble-like	NPAS(bHLH)/Liver-NPAS-ChIP-Seq(GSE39860)/Homer	NVCACGTG	1	0.199	1	54	0.1748	3659.4	0.1937
activators	scramble-like	Tbx20(T-box)/Heart-Tbx20-ChIP-Seq(GSE29636)/Homer	GGTGYTGACAGS	1	0.1945	1	9	0.0291	710.3	0.0376
activators	scramble-like	AP-2alpha(AP2)/Hela-AP2alpha-ChIP-Seq(GSE31477)/Homer	ATGCCCTGAGGC	1	0.193	1	39	0.1262	2705.9	0.1433
activators	scramble-like	TEAD(TEA)/Fibroblast-PU.1-ChIP-Seq(Unpublished)/Homer	YCWGGAATGY	1	0.191	1	26	0.0841	1860.6	0.0985
activators	scramble-like	Fox:Ebox(Forkhead,bHLH)/Panc1-Foxa2-ChIP-Seq(GSE47459)/Homer	NNNVCTGWGYAAACASN	1	0.1854	1	34	0.11	2390.2	0.1265
activators	scramble-like	FOXK1(Forkhead)/HEK293-FOXK1-ChIP-Seq(GSE51673)/Homer	NVWTGTTTAC	1	0.1813	1	31	0.1003	2199.3	0.1164
activators	scramble-like	Unknown(Homeobox)/Limb-p300-ChIP-Seq/Homer	SSCMATWAAA	1	0.1643	1	24	0.0777	1757.3	0.093
activators	scramble-like	Pitx1(Homeobox)/Chicken-Pitx1-ChIP-Seq(GSE38910)/Homer	TAATCCCN	1	0.1578	1	164	0.5307	10556.4	0.5589
activators	scramble-like	GLIS3(Zf)/Thyroid-Glis3.GFP-ChIP-Seq(GSE103297)/Homer	CTCCCTGGGAGGCCN	1	0.1546	1	70	0.2265	4744.3	0.2512
activators	scramble-like	ZNF317(Zf)/HEK293-ZNF317.GFP-ChIP-Seq(GSE58341)/Homer	GTCWGCTGTYYCTCT	1	0.1545	1	2	0.0065	209.3	0.0111
activators	scramble-like	IRF3(IRF)/BMDM-Irf3-ChIP-Seq(GSE67343)/Homer	AGTTTCAKTTTC	1	0.1508	1	8	0.0259	671.2	0.0355
activators	scramble-like	TEAD4(TEA)/Tropoblast-Tead4-ChIP-Seq(GSE37350)/Homer	CCWGGAATGY	1	0.146	1	34	0.11	2442	0.1293
activators	scramble-like	PGR(NR)/EndoStromal-PGR-ChIP-Seq(GSE69539)/Homer	AAGAACATWHTGTTC	1	0.1456	1	5	0.0162	453.4	0.024
activators	scramble-like	ERE(NR),IR3/MCF7-ERa-ChIP-Seq(Unpublished)/Homer	VAGGTCACNSTGACC	1	0.141	1	7	0.0227	606.1	0.0321
activators	scramble-like	PR(NR)/T47D-PR-ChIP-Seq(GSE31130)/Homer	VAGRACAKNCTGTBC	1	0.1381	1	77	0.2492	5218.8	0.2763
activators	scramble-like	CEBP:CEBP(bZIP)/MEF-Chop-ChIP-Seq(GSE35681)/Homer	NTNATGCAAYMNNHTGMAAY	1	0.1366	1	3	0.0097	302.7	0.016
activators	scramble-like	E2F6(E2F)/Hela-E2F6-ChIP-Seq(GSE31477)/Homer	GGCGGGAARN	1	0.1338	1	19	0.0615	1457.2	0.0772
activators	scramble-like	Nkx2.2(Homeobox)/NPC-Nkx2.2-ChIP-Seq(GSE61673)/Homer	BTBRAGTGSN	1	0.1311	1	76	0.246	5169	0.2737
activators	scramble-like	NPAS2(bHLH)/Liver-NPAS2-ChIP-Seq(GSE39860)/Homer	KCCACGTGAC	1	0.1291	1	33	0.1068	2402.1	0.1272
activators	scramble-like	ZNF768(Zf)/Rajj-ZNF768-ChIP-Seq(GSE111879)/Homer	RHHCAGAGAGGB	1	0.1259	1	1	0.0032	130.8	0.0069
activators	scramble-like	THRb(NR)/HepG2-THRb.Flag-ChIP-Seq(Encode)/Homer	GGTCACCTGAGGTCA	1	0.1255	1	22	0.0712	1672.2	0.0885
activators	scramble-like	E2F1(E2F)/Hela-E2F1-ChIP-Seq(GSE22478)/Homer	CWGGCGGGAA	1	0.1247	1	6	0.0194	545.2	0.0289
activators	scramble-like	HIC1(Zf)/Treg-ZBTB29-ChIP-Seq(GSE99889)/Homer	TGCCAGCB	1	0.1244	1	110	0.356	7315	0.3873
activators	scramble-like	GRE(NR),IR3/RAW264.7-GRE-ChIP-Seq(Unpublished)/Homer	VAGRACAKWCTGTYC	1	0.123	1	5	0.0162	470.6	0.0249
activators	scramble-like	ZNF675(Zf)/HEK293-ZNF675.GFP-ChIP-Seq(GSE58341)/Homer	ARGAGGMCAAAATGW	1	0.1149	1	4	0.0129	398.3	0.0211
activators	scramble-like	Phox2a(Homeobox)/Neuron-Phox2a-ChIP-Seq(GSE31456)/Homer	YTAATYNRATTA	1	0.1112	1	13	0.0421	1069.7	0.0566
activators	scramble-like	Reverb(NR),DR2/RAW-Reverba.biotin-ChIP-Seq(GSE45914)/Homer	GTRGGTCASTGGGTCA	1	0.1087	1	3	0.0097	321	0.017
activators	scramble-like	NeuroG2(bHLH)/Fibroblast-NeuroG2-ChIP-Seq(GSE75910)/Homer	ACCATCTGTT	1	0.1078	1	84	0.2718	5729	0.3033
activators	scramble-like	Six4(Homeobox)/MCF7-SIX4-ChIP-Seq(Encode)/Homer	TGWAAYCTGABACCB	1	0.1076	1	1	0.0032	139.8	0.0074
activators	scramble-like	NFkB-p50,p52(RHD)/Monocyte-p50-ChIP-Chip(Schreiber_et_al.)/Homer	GGGGGAATCCCC	1	0.1061	1	3	0.0097	323.8	0.0171
activators	scramble-like	LRF(Zf)/Erythroblasts-ZBTB7A-ChIP-Seq(GSE74977)/Homer	AAGACCCYYN	1	0.1043	1	67	0.2168	4657.9	0.2466
activators	scramble-like	TRPS1(Zf)/MCF7-TRPS1-ChIP-Seq(GSE107013)/Homer	AGATAAGANN	1	0.1043	1	63	0.2039	4401.4	0.233
activators	scramble-like	RARa(NR)/K562-RARa-ChIP-Seq(Encode)/Homer	TTGAMCTTTG	1	0.1043	1	91	0.2945	6178.9	0.3271
activators	scramble-like	NF1:FOXA1(CTF,Forkhead)/LNCAP-FOXA1-ChIP-Seq(GSE27824)/Homer	WNTGTTTRYTTTGGCA	1	0.1039	1	1	0.0032	141.2	0.0075
activators	scramble-like	THRa(NR)/C17.2-THRa-ChIP-Seq(GSE38347)/Homer	GGTCANYTGAGGWCA	1	0.1015	1	14	0.0453	1153.2	0.0611
activators	scramble-like	c-Myc(bHLH)/mES-cMyc-ChIP-Seq(GSE11431)/Homer	VVCCACGTGG	1	0.09986	1	15	0.0485	1226.7	0.0649
activators	scramble-like	Foxo3(Forkhead)/U2OS-Foxo3-ChIP-Seq(E-MTAB-2701)/Homer	DGTAAACA	1	0.09944	1	20	0.0647	1575.7	0.0834
activators	scramble-like	DMRT6(DM)/Testis-DMRT6-ChIP-Seq(GSE60440)/Homer	YDGHTACAWTGTADC	1	0.09918	1	2	0.0065	241.6	0.0128
activators	scramble-like	GATA3(Zf)/iTreg-Gata3-ChIP-Seq(GSE20898)/Homer	AGATAASR	1	0.0976	1	45	0.1456	3251.7	0.1722
activators	scramble-like	Tcf12(bHLH)/GM12878-Tcf12-ChIP-Seq(GSE32465)/Homer	VCAGCTGYTG	1	0.08954	1	54	0.1748	3857.9	0.2043
activators	scramble-like	AR-halfsite(NR)/LNCaP-AR-ChIP-Seq(GSE27824)/Homer	CCAGGAACAG	1	0.08929	1	146	0.4725	9629.4	0.5098
activators	scramble-like	Slug(Zf)/Mesoderm-Snai2-ChIP-Seq(GSE61475)/Homer	SNGCACCTGCHS	1	0.0884	1	17	0.055	1385.9	0.0734
activators	scramble-like	Hoxa13(Homeobox)/ChickenMSG-Hoxa13.Flag-ChIP-Seq(GSE86088)/Homer	CYHATAAAAN	1	0.08137	1	87	0.2816	5992.8	0.3173
activators	scramble-like	Duxbl(Homeobox)/NIH3T3-Duxbl.HA-ChIP-Seq(GSE119782)/Homer	TAAYCYAATCAA	1	0.07885	1	1	0.0032	157.7	0.0084
activators	scramble-like	NF1(CTF)/LNCAP-NF1-ChIP-Seq(Unpublished)/Homer	CYTGGCABNSTGCCAR	1	0.07448	1	23	0.0744	1830.8	0.0969
activators	scramble-like	Nkx2.1(Homeobox)/LungAC-Nkx2.1-ChIP-Seq(GSE43252)/Homer	RSCACTYRAG	1	0.07091	1	101	0.3269	6909.6	0.3658
activators	scramble-like	NFkB-p65-Rel(RHD)/ThioMac-LPS-Expression(GSE23622)/Homer	GGAAATTCCC	1	0.06759	1	1	0.0032	167	0.0088
activators	scramble-like	GATA:SCL(Zf,bHLH)/Ter119-SCL-ChIP-Seq(GSE18720)/Homer	CRGCTGBNGNSNNSAGATAA	1	0.06587	1	3	0.0097	362.5	0.0192
activators	scramble-like	Tcf21(bHLH)/ArterySmoothMuscle-Tcf21-ChIP-Seq(GSE61369)/Homer	NAACAGCTGG	1	0.06058	1	53	0.1715	3879.1	0.2054
activators	scramble-like	ZNF416(Zf)/HEK293-ZNF416.GFP-ChIP-Seq(GSE58341)/Homer	WDNCTGGGCA	1	0.05648	1	62	0.2006	4481.6	0.2373
activators	scramble-like	ZEB1(Zf)/PDAC-ZEB1-ChIP-Seq(GSE64557)/Homer	VCAGGTRDRY	1	0.0554	1	47	0.1521	3503.4	0.1855
activators	scramble-like	GRE(NR),IR3/A549-GR-ChIP-Seq(GSE32465)/Homer	NRGVACABNVTGTYCY	1	0.05442	1	2	0.0065	284.3	0.0151
activators	scramble-like	Nr5a2(NR)/mES-Nr5a2-ChIP-Seq(GSE19019)/Homer	BTCAAGGTCA	1	0.04708	1	14	0.0453	1259.7	0.0667
activators	scramble-like	Zac1(Zf)/Neuro2A-Plagl1-ChIP-Seq(GSE75942)/Homer	HAWGRGGCCM	1	0.04682	1	128	0.4142	8695.8	0.4604
activators	scramble-like	Nr5a2(NR)/Pancreas-LRH1-ChIP-Seq(GSE34295)/Homer	BTCAAGGTCA	1	0.04648	1	19	0.0615	1623.2	0.0859
activators	scramble-like	ZEB2(Zf)/SNU398-ZEB2-ChIP-Seq(GSE103048)/Homer	GNMCAGGTGTGC	1	0.04396	1	23	0.0744	1915.9	0.1014
activators	scramble-like	Cdx2(Homeobox)/mES-Cdx2-ChIP-Seq(GSE14586)/Homer	GYMATAAAAH	1	0.04165	1	16	0.0518	1422.4	0.0753
activators	scramble-like	AP-2gamma(AP2)/MCF7-TFAP2C-ChIP-Seq(GSE21234)/Homer	SCCTSAGGSCAW	1	0.03752	1	46	0.1489	3514.4	0.1861
activators	scramble-like	ARE(NR)/LNCAP-AR-ChIP-Seq(GSE27824)/Homer	RGRACASNSTGTYCYB	1	0.03749	1	5	0.0162	584.2	0.0309
activators	scramble-like	Brachyury(T-box)/Mesoendoderm-Brachyury-ChIP-exo(GSE54963)/Homer	ANTTMRCASBNNNGTGYKAAN	1	0.03664	1	6	0.0194	670.8	0.0355
activators	scramble-like	Atoh1(bHLH)/Cerebellum-Atoh1-ChIP-Seq(GSE22111)/Homer	VNRVCAGCTGGY	1	0.03614	1	63	0.2039	4643.6	0.2459
activators	scramble-like	HIF-1b(HLH)/T47D-HIF1b-ChIP-Seq(GSE59937)/Homer	RTACGTGC	1	0.03153	1	32	0.1036	2596.6	0.1375
activators	scramble-like	Ptf1a(bHLH)/Panc1-Ptf1a-ChIP-Seq(GSE47459)/Homer	ACAGCTGTTN	1	0.03132	1	121	0.3916	8359.9	0.4426
activators	scramble-like	Tbet(T-box)/CD8-Tbet-ChIP-Seq(GSE33802)/Homer	AGGTGTGAAM	1	0.03099	1	28	0.0906	2321	0.1229
activators	scramble-like	TEAD2(TEA)/Py2T-Tead2-ChIP-Seq(GSE55709)/Homer	CCWGGAATGY	1	0.03002	1	16	0.0518	1466.7	0.0777
activators	scramble-like	E2A(bHLH)/proBcell-E2A-ChIP-Seq(GSE21978)/Homer	DNRCAGCTGY	1	0.02894	1	66	0.2136	4885.8	0.2587
activators	scramble-like	RAR:RXR(NR),DR0/ES-RAR-ChIP-Seq(GSE56893)/Homer	AGGTCAAGGTCA	1	0.02854	1	1	0.0032	217.9	0.0115
activators	scramble-like	HIF-1a(bHLH)/MCF7-HIF1a-ChIP-Seq(GSE28352)/Homer	TACGTGCV	1	0.02758	1	5	0.0162	612.7	0.0324
activators	scramble-like	DMRT1(DM)/Testis-DMRT1-ChIP-Seq(GSE64892)/Homer	TWGHWACAWTGTWDC	1	0.02682	1	2	0.0065	334	0.0177
activators	scramble-like	Tbx21(T-box)/GM12878-TBX21-ChIP-Seq(Encode)/Homer	AGGTGTGAAA	1	0.0217	1	28	0.0906	2377.5	0.1259
activators	scramble-like	Tbr1(T-box)/Cortex-Tbr1-ChIP-Seq(GSE71384)/Homer	AAGGTGTKAA	1	0.02152	1	45	0.1456	3550.9	0.188
activators	scramble-like	Ascl2(bHLH)/ESC-Ascl2-ChIP-Seq(GSE97712)/Homer	SSRGCAGCTGCH	1	0.01977	1	50	0.1618	3902.6	0.2066
activators	scramble-like	Ascl1(bHLH)/NeuralTubes-Ascl1-ChIP-Seq(GSE55840)/Homer	NNVVCAGCTGBN	1	0.01956	1	81	0.2621	5938.1	0.3144
activators	scramble-like	Eomes(T-box)/H9-Eomes-ChIP-Seq(GSE26097)/Homer	ATTAACACCT	1	0.01953	1	72	0.233	5356.8	0.2836
activators	scramble-like	Tbx5(T-box)/HL1-Tbx5.biotin-ChIP-Seq(GSE21529)/Homer	AGGTGTCA	1	0.01565	1	116	0.3754	8202.7	0.4343
activators	scramble-like	Sox17(HMG)/Endoderm-Sox17-ChIP-Seq(GSE61475)/Homer	CCATTGTTYB	1	0.01424	1	27	0.0874	2369.6	0.1255
activators	scramble-like	TEAD3(TEA)/HepG2-TEAD3-ChIP-Seq(Encode)/Homer	TRCATTCCAG	1	0.01344	1	37	0.1197	3082.6	0.1632
activators	scramble-like	Snail1(Zf)/LS174T-SNAIL1.HA-ChIP-Seq(GSE127183)/Homer	TRCACCTGCY	1	0.01328	1	22	0.0712	2017.9	0.1068
activators	scramble-like	CEBP(bZIP)/ThioMac-CEBPb-ChIP-Seq(GSE21512)/Homer	ATTGCGCAAC	1	0.01256	1	14	0.0453	1423.2	0.0753
activators	scramble-like	HEB(bHLH)/mES-Heb-ChIP-Seq(GSE53233)/Homer	VCAGCTGBNN	1	0.00933	1	84	0.2718	6278.8	0.3324
activators	scramble-like	HINFP(Zf)/K562-HINFP.eGFP-ChIP-Seq(Encode)/Homer	TWVGGTCCGC	1	0.007242	1	3	0.0097	533.7	0.0283
activators	scramble-like	Twist(bHLH)/HMLE-TWIST1-ChIP-Seq(Chang_et_al)/Homer	VCAKCTGGNNNCCAGMTGBN	1	0.006877	1	2	0.0065	428.8	0.0227
activators	scramble-like	Nkx3.1(Homeobox)/LNCaP-Nkx3.1-ChIP-Seq(GSE28264)/Homer	AAGCACTTAA	1	0.006536	1	67	0.2168	5233.9	0.2771
activators	scramble-like	TCF4(bHLH)/SHSY5Y-TCF4-ChIP-Seq(GSE96915)/Homer	SMCATCTGKH	1	0.006455	1	74	0.2395	5696.3	0.3016
activators	scramble-like	RBPJ:Ebox(?,bHLH)/Panc1-Rbpj1-ChIP-Seq(GSE47459)/Homer	GGGRAARRGRMCAGMTG	1	0.006288	1	10	0.0324	1178.7	0.0624
activators	scramble-like	Tbx6(T-box)/ESC-Tbx6-ChIP-Seq(GSE93524)/Homer	DAGGTGTBAA	1	0.003724	1	28	0.0906	2627.3	0.1391
activators	scramble-like	Twist2(bHLH)/Myoblast-Twist2.Ty1-ChIP-Seq(GSE127998)/Homer	MCAGCTGBYH	1	0.002994	1	86	0.2783	6612.5	0.3501
activators	scramble-like	Sox7(HMG)/ESC-Sox7-ChIP-Seq(GSE133899)/Homer	VVRRAACAATGG	1	0.00288	1	9	0.0291	1169.9	0.0619
activators	scramble-like	Olig2(bHLH)/Neuron-Olig2-ChIP-Seq(GSE30882)/Homer	RCCATMTGTT	1	0.00286	1	85	0.2751	6555.2	0.3471
activators	scramble-like	BHLHA15(bHLH)/NIH3T3-BHLHB8.HA-ChIP-Seq(GSE119782)/Homer	NAMCAGCTGK	1	0.002372	1	68	0.2201	5469.5	0.2896
activators	scramble-like	E2A(bHLH),near_PU.1/Bcell-PU.1-ChIP-Seq(GSE21512)/Homer	NVCACCTGBN	1	0.001588	1	35	0.1133	3249.5	0.172
activators	scramble-like	NF1-halfsite(CTF)/LNCaP-NF1-ChIP-Seq(Unpublished)/Homer	YTGCCAAG	1	0.000976	1	83	0.2686	6599.1	0.3494
activators	scramble-like	NeuroD1(bHLH)/Islet-NeuroD1-ChIP-Seq(GSE30298)/Homer	GCCATCTGTT	1	0.00057	1	36	0.1165	3453.6	0.1829
activators	scramble-like	RAR:RXR(NR),DR5/ES-RAR-ChIP-Seq(GSE56893)/Homer	RGGTCADNNAGAGGTCAV	1	0	1	0	0	81.5	0.0043
activators	scramble-like	DUX(Homeobox)/C2C12-Dux-ChIP-Seq(GSE87279)/Homer	BCWGATTCAATCAAN	1	0	1	0	0	12.2	0.0006
activators	scramble-like	EBNA1(EBV-virus)/Raji-EBNA1-ChIP-Seq(GSE30709)/Homer	GGYAGCAYDTGCTDCCCNNN	1	0	1	0	0	51.3	0.0027
activators	scramble-like	GFX(?)/Promoter/Homer	ATTCTCGCGAGA	1	0	1	0	0	19.2	0.001
activators	scramble-like	LXRE(NR),DR4/RAW-LXRb.biotin-ChIP-Seq(GSE21512)/Homer	RGGTTACTANAGGTCA	1	0	1	0	0	157.4	0.0083
activators	scramble-like	Pax7(Paired,Homeobox),longest/Myoblast-Pax7-ChIP-Seq(GSE25064)/Homer	NTAATTDGCYAATTANNWWD	1	0	1	0	0	69.3	0.0037
activators	scramble-like	Pax7(Paired,Homeobox),long/Myoblast-Pax7-ChIP-Seq(GSE25064)/Homer	TAATCHGATTAC	1	0	1	0	0	66.7	0.0035
activators	scramble-like	REST-NRSF(Zf)/Jurkat-NRSF-ChIP-Seq/Homer	GGMGCTGTCCATGGTGCTGA	1	0	1	0	0	25.7	0.0014
activators	scramble-like	ZBTB33(Zf)/GM12878-ZBTB33-ChIP-Seq(GSE32465)/Homer	GGVTCTCGCGAGAAC	1	0	1	0	0	47.9	0.0025
activators	scramble-like	ZFP3(Zf)/HEK293-ZFP3.GFP-ChIP-Seq(GSE58341)/Homer	GGGTTTTGAAGGATGARTAGGAGTT	1	0	1	0	0	6.9	0.0004
activators	scramble-like	ZKSCAN1(Zf)/HepG2-ZKSCAN1-ChIP-Seq(Encode)/Homer	GCACAYAGTAGGKCY	1	0	1	0	0	76.4	0.004
activators	scramble-like	ZNF16(Zf)/HEK293-ZNF16.GFP-ChIP-Seq(GSE58341)/Homer	MACCTTCYATGGCTCCCTAKTGCCY	1	0	1	0	0	17.5	0.0009
activators	scramble-like	ZNF528(Zf)/HEK293-ZNF528.GFP-ChIP-Seq(GSE58341)/Homer	AGAAATGACTTCCCT	1	0	1	0	0	10.8	0.0006
activators	genomic	RFX(HTH)/K562-RFX3-ChIP-Seq(SRA012198)/Homer	CGGTTGCCATGGCAAC	1e-107	248.2	0	88	0.2848	372.7	0.0077
activators	genomic	Rfx2(HTH)/LoVo-RFX2-ChIP-Seq(GSE49402)/Homer	GTTGCCATGGCAACM	1e-102	236.4	0	87	0.2816	408.1	0.0085
activators	genomic	X-box(HTH)/NPC-H3K4me1-ChIP-Seq(GSE16256)/Homer	GGTTGCCATGGCAA	1e-94	218.3	0	88	0.2848	527.8	0.0109
activators	genomic	Rfx1(HTH)/NPC-H3K4me1-ChIP-Seq(GSE16256)/Homer	KGTTGCCATGGCAA	1e-74	171.4	0	93	0.301	1090.5	0.0226
activators	genomic	Rfx5(HTH)/GM12878-Rfx5-ChIP-Seq(GSE31477)/Homer	SCCTAGCAACAG	1e-60	138.9	0	97	0.3139	1777.9	0.0368
activators	genomic	NFY(CCAAT)/Promoter/Homer	RGCCAATSRG	1e-32	74.39	0	106	0.343	4558.8	0.0945
activators	genomic	JunD(bZIP)/K562-JunD-ChIP-Seq/Homer	ATGACGTCATCN	1e-21	49.39	0	30	0.0971	411.6	0.0085
activators	genomic	En1(Homeobox)/SUM149-EN1-ChIP-Seq(GSE120957)/Homer	NDCTAATTAS	1e-21	49.27	0	141	0.4563	10144.8	0.2102
activators	genomic	CREB5(bZIP)/LNCaP-CREB5.V5-ChIP-Seq(GSE137775)/Homer	VVATGACGTCAT	1e-19	44.45	0	58	0.1877	2190.8	0.0454
activators	genomic	Atf1(bZIP)/K562-ATF1-ChIP-Seq(GSE31477)/Homer	GATGACGTCA	1e-16	37.04	0	83	0.2686	4885.4	0.1012
activators	genomic	Maz(Zf)/HepG2-Maz-ChIP-Seq(GSE31477)/Homer	GGGGGGGG	1e-15	35.65	0	123	0.3981	9493.9	0.1967
activators	genomic	c-Jun-CRE(bZIP)/K562-cJun-ChIP-Seq(GSE31477)/Homer	ATGACGTCATCY	1e-15	35.21	0	51	0.165	2114.8	0.0438
activators	genomic	Atf2(bZIP)/3T3L1-Atf2-ChIP-Seq(GSE56872)/Homer	NRRTGACGTCAT	1e-14	34.07	0	50	0.1618	2096.7	0.0434
activators	genomic	Sp5(Zf)/mES-Sp5.Flag-ChIP-Seq(GSE72989)/Homer	RGKGGGCGGAGC	1e-13	32.12	0	106	0.343	7886.1	0.1634
activators	genomic	Atf7(bZIP)/3T3L1-Atf7-ChIP-Seq(GSE56872)/Homer	NGRTGACGTCAY	1e-13	31.11	0	65	0.2104	3608.4	0.0748
activators	genomic	Lhx3(Homeobox)/Neuron-Lhx3-ChIP-Seq(GSE31456)/Homer	ADBTAATTAR	1e-13	30.74	0	112	0.3625	8769.9	0.1817
activators	genomic	CRE(bZIP)/Promoter/Homer	CSGTGACGTCAC	1e-12	29.86	0	34	0.11	1115.2	0.0231
activators	genomic	Isl1(Homeobox)/Neuron-Isl1-ChIP-Seq(GSE31456)/Homer	CTAATKGV	1e-12	27.77	0	121	0.3916	10288.9	0.2132
activators	genomic	NFIL3(bZIP)/HepG2-NFIL3-ChIP-Seq(Encode)/Homer	VTTACGTAAYNNNNN	1e-11	26.64	0	55	0.178	3016.4	0.0625
activators	genomic	ETV4(ETS)/HepG2-ETV4-ChIP-Seq(ENCODE)/Homer	ACCGGAAGTG	1e-11	26.42	0	95	0.3074	7294.6	0.1512
activators	genomic	OCT:OCT(POU,Homeobox,IR1)/NPC-Brn2-ChIP-Seq(GSE35496)/Homer	ATGAATWATTCATGA	1e-11	25.9	0	11	0.0356	77.2	0.0016
activators	genomic	Fli1(ETS)/CD8-FLI-ChIP-Seq(GSE20898)/Homer	NRYTTCCGGH	1e-11	25.85	0	91	0.2945	6900.9	0.143
activators	genomic	Hoxa9(Homeobox)/ChickenMSG-Hoxa9.Flag-ChIP-Seq(GSE86088)/Homer	RGCAATNAAA	1e-10	25.03	0	155	0.5016	15310.6	0.3173
activators	genomic	Lhx1(Homeobox)/EmbryoCarcinoma-Lhx1-ChIP-Seq(GSE70957)/Homer	NNYTAATTAR	1e-10	24.52	0	81	0.2621	5920.2	0.1227
activators	genomic	LHX9(Homeobox)/Hct116-LHX9.V5-ChIP-Seq(GSE116822)/Homer	NGCTAATTAG	1e-10	24.51	0	96	0.3107	7663.4	0.1588
activators	genomic	Cux2(Homeobox)/Liver-Cux2-ChIP-Seq(GSE35985)/Homer	HNRAATCAAT	1e-10	23.98	0	44	0.1424	2214.5	0.0459
activators	genomic	GABPA(ETS)/Jurkat-GABPa-ChIP-Seq(GSE17954)/Homer	RACCGGAAGT	1e-10	23.57	0	76	0.246	5473.2	0.1134
activators	genomic	DLX5(Homeobox)/BasalGanglia-Dlx5-ChIP-seq(GSE124936)/Homer	SSTAATTA	1e-09	22.7	0	61	0.1974	3957.8	0.082
activators	genomic	Zfp281(Zf)/ES-Zfp281-ChIP-Seq(GSE81042)/Homer	CCCCTCCCCCAC	1e-09	22.62	0	32	0.1036	1305.9	0.0271
activators	genomic	Etv2(ETS)/ES-ER71-ChIP-Seq(GSE59402)/Homer	NNAYTTCCTGHN	1e-09	22.5	0	77	0.2492	5712.9	0.1184
activators	genomic	Lhx2(Homeobox)/HFSC-Lhx2-ChIP-Seq(GSE48068)/Homer	TAATTAGN	1e-09	22.35	0	74	0.2395	5394.4	0.1118
activators	genomic	Rfx6(HTH)/Min6b1-Rfx6.HA-ChIP-Seq(GSE62844)/Homer	TGTTKCCTAGCAACM	1e-09	21.67	0	84	0.2718	6625	0.1373
activators	genomic	HNF6(Homeobox)/Liver-Hnf6-ChIP-Seq(ERP000394)/Homer	NTATYGATCH	1e-08	20.7	0	46	0.1489	2650.4	0.0549
activators	genomic	DLX2(Homeobox)/BasalGanglia-Dlx2-ChIP-seq(GSE124936)/Homer	NNNTAATTAS	1e-08	19.91	0	94	0.3042	8089	0.1676
activators	genomic	KLF14(Zf)/HEK293-KLF14.GFP-ChIP-Seq(GSE58341)/Homer	RGKGGGCGKGGC	1e-08	19.5	0	135	0.4369	13552.5	0.2808
activators	genomic	Sox3(HMG)/NPC-Sox3-ChIP-Seq(GSE33059)/Homer	CCWTTGTY	1e-08	19.26	0	104	0.3366	9456	0.1959
activators	genomic	ELF1(ETS)/Jurkat-ELF1-ChIP-Seq(SRA014231)/Homer	AVCCGGAAGT	1e-08	19.21	0	50	0.1618	3180.8	0.0659
activators	genomic	Nkx6.1(Homeobox)/Islet-Nkx6.1-ChIP-Seq(GSE40975)/Homer	GKTAATGR	1e-08	19.15	0	135	0.4369	13623.6	0.2823
activators	genomic	OCT:OCT(POU,Homeobox)/NPC-Brn1-ChIP-Seq(GSE35496)/Homer	ATGAATATTCATGAG	1e-08	18.78	0	6	0.0194	21.9	0.0005
activators	genomic	Sox2(HMG)/mES-Sox2-ChIP-Seq(GSE11431)/Homer	BCCATTGTTC	1e-08	18.53	0	63	0.2039	4636.1	0.0961
activators	genomic	Hnf6b(Homeobox)/LNCaP-Hnf6b-ChIP-Seq(GSE106305)/Homer	TATTGAYY	1e-07	18.39	0	61	0.1974	4432.9	0.0919
activators	genomic	WT1(Zf)/Kidney-WT1-ChIP-Seq(GSE90016)/Homer	MCTCCCMCRCAB	1e-07	18.26	0	57	0.1845	4012.3	0.0831
activators	genomic	ETS(ETS)/Promoter/Homer	AACCGGAAGT	1e-07	17.99	0	36	0.1165	1939.2	0.0402
activators	genomic	Sp2(Zf)/HEK293-Sp2.eGFP-ChIP-Seq(Encode)/Homer	YGGCCCCGCCCC	1e-07	17.36	0	119	0.3851	11787	0.2442
activators	genomic	Nanog(Homeobox)/mES-Nanog-ChIP-Seq(GSE11724)/Homer	RGCCATTAAC	1e-07	17.36	0	205	0.6634	24563	0.509
activators	genomic	ETV1(ETS)/GIST48-ETV1-ChIP-Seq(GSE22441)/Homer	AACCGGAAGT	1e-07	17.29	0	95	0.3074	8646.5	0.1792
activators	genomic	ETS1(ETS)/Jurkat-ETS1-ChIP-Seq(GSE17954)/Homer	ACAGGAAGTG	1e-07	17.24	0	79	0.2557	6670.1	0.1382
activators	genomic	DLX1(Homeobox)/BasalGanglia-Dlx1-ChIP-seq(GSE124936)/Homer	NSNNTAATTA	1e-07	16.82	0	83	0.2686	7225.4	0.1497
activators	genomic	Chop(bZIP)/MEF-Chop-ChIP-Seq(GSE35681)/Homer	ATTGCATCAT	1e-07	16.35	0	27	0.0874	1270.3	0.0263
activators	genomic	Sox10(HMG)/SciaticNerve-Sox3-ChIP-Seq(GSE35132)/Homer	CCWTTGTYYB	1e-06	16.02	0	95	0.3074	8876.1	0.1839
activators	genomic	CUX1(Homeobox)/K562-CUX1-ChIP-Seq(GSE92882)/Homer	TATCGATNAN	1e-06	15.78	0	48	0.1553	3336.5	0.0691
activators	genomic	Smad3(MAD)/NPC-Smad3-ChIP-Seq(GSE36673)/Homer	TWGTCTGV	1e-06	15.43	0	158	0.5113	17762.9	0.3681
activators	genomic	Elk4(ETS)/Hela-Elk4-ChIP-Seq(GSE31477)/Homer	NRYTTCCGGY	1e-06	15.2	0	47	0.1521	3296.8	0.0683
activators	genomic	PBX2(Homeobox)/K562-PBX2-ChIP-Seq(Encode)/Homer	RTGATTKATRGN	1e-06	15.19	0	54	0.1748	4059.2	0.0841
activators	genomic	ERG(ETS)/VCaP-ERG-ChIP-Seq(GSE14097)/Homer	ACAGGAAGTG	1e-06	15.17	0	105	0.3398	10351.4	0.2145
activators	genomic	Tgif2(Homeobox)/mES-Tgif2-ChIP-Seq(GSE55404)/Homer	TGTCANYT	1e-06	14.81	0	167	0.5405	19266.1	0.3992
activators	genomic	EWS:ERG-fusion(ETS)/CADO_ES1-EWS:ERG-ChIP-Seq(SRA014231)/Homer	ATTTCCTGTN	1e-06	14.44	0	55	0.178	4271.7	0.0885
activators	genomic	Atf4(bZIP)/MEF-Atf4-ChIP-Seq(GSE35681)/Homer	MTGATGCAAT	1e-06	14.3	0	29	0.0939	1592.8	0.033
activators	genomic	Pit1+1bp(Homeobox)/GCrat-Pit1-ChIP-Seq(GSE58009)/Homer	ATGCATAATTCA	1e-06	14.14	0	29	0.0939	1605.1	0.0333
activators	genomic	Brn2(POU,Homeobox)/NPC-Brn2-ChIP-Seq(GSE35496)/Homer	ATGAATATTC	1e-06	14	0	14	0.0453	421.5	0.0087
activators	genomic	Elk1(ETS)/Hela-Elk1-ChIP-Seq(GSE31477)/Homer	HACTTCCGGY	1e-06	13.93	0	46	0.1489	3340.1	0.0692
activators	genomic	Oct6(POU,Homeobox)/NPC-Pou3f1-ChIP-Seq(GSE35496)/Homer	WATGCAAATGAG	1e-06	13.86	0	34	0.11	2105.2	0.0436
activators	genomic	Pdx1(Homeobox)/Islet-Pdx1-ChIP-Seq(SRA008281)/Homer	YCATYAATCA	1e-06	13.83	0	60	0.1942	4935.5	0.1023
activators	genomic	Elf4(ETS)/BMDM-Elf4-ChIP-Seq(GSE88699)/Homer	ACTTCCKGKT	1e-05	13.76	0	72	0.233	6386.3	0.1323
activators	genomic	Sox21(HMG)/ESC-SOX21-ChIP-Seq(GSE110505)/Homer	BCCWTTGTBYKV	1e-05	13.65	0	97	0.3139	9603.7	0.199
activators	genomic	Tgif1(Homeobox)/mES-Tgif1-ChIP-Seq(GSE55404)/Homer	YTGWCADY	1e-05	13.54	0	154	0.4984	17650.5	0.3657
activators	genomic	Pknox1(Homeobox)/ES-Prep1-ChIP-Seq(GSE63282)/Homer	SCTGTCAVTCAV	1e-05	13.06	0	24	0.0777	1239.1	0.0257
activators	genomic	Jun-AP1(bZIP)/K562-cJun-ChIP-Seq(GSE31477)/Homer	GATGASTCATCN	1e-05	12.72	0	22	0.0712	1090.6	0.0226
activators	genomic	Dlx3(Homeobox)/Kerainocytes-Dlx3-ChIP-Seq(GSE89884)/Homer	NDGTAATTAC	1e-05	12.51	0	44	0.1424	3302.2	0.0684
activators	genomic	Ronin(THAP)/ES-Thap11-ChIP-Seq(GSE51522)/Homer	RACTACAACTCCCAGVAKGC	1e-05	12.47	0	9	0.0291	184.6	0.0038
activators	genomic	OCT:OCT-short(POU,Homeobox)/NPC-OCT6-ChIP-Seq(GSE43916)/Homer	ATGCATWATGCATRW	1e-05	12.19	0	45	0.1456	3456	0.0716
activators	genomic	EWS:FLI1-fusion(ETS)/SK_N_MC-EWS:FLI1-ChIP-Seq(SRA014231)/Homer	VACAGGAAAT	1e-05	12.09	0	46	0.1489	3580.9	0.0742
activators	genomic	Oct4(POU,Homeobox)/mES-Oct4-ChIP-Seq(GSE11431)/Homer	ATTTGCATAW	1e-05	11.7	0.0001	34	0.11	2329.9	0.0483
activators	genomic	Sox4(HMG)/proB-Sox4-ChIP-Seq(GSE50066)/Homer	YCTTTGTTCC	1e-05	11.65	0.0001	55	0.178	4688.6	0.0972
activators	genomic	Fosl2(bZIP)/3T3L1-Fosl2-ChIP-Seq(GSE56872)/Homer	NATGASTCABNN	0.0001	10.92	0.0001	25	0.0809	1507.5	0.0312
activators	genomic	Oct11(POU,Homeobox)/NCIH1048-POU2F3-ChIP-seq(GSE115123)/Homer	GATTTGCATA	0.0001	10.84	0.0001	25	0.0809	1514.3	0.0314
activators	genomic	EBF2(EBF)/BrownAdipose-EBF2-ChIP-Seq(GSE97114)/Homer	NABTCCCWDGGGAVH	0.0001	10.62	0.0001	68	0.2201	6474.3	0.1342
activators	genomic	SCL(bHLH)/HPC7-Scl-ChIP-Seq(GSE13511)/Homer	AVCAGCTG	0.0001	10.28	0.0002	217	0.7023	28532.8	0.5912
activators	genomic	Pbx3(Homeobox)/GM12878-PBX3-ChIP-Seq(GSE32465)/Homer	SCTGTCAMTCAN	0.0001	10.16	0.0002	22	0.0712	1289.9	0.0267
activators	genomic	Brn1(POU,Homeobox)/NPC-Brn1-ChIP-Seq(GSE35496)/Homer	TATGCWAATBAV	0.0001	9.721	0.0003	24	0.0777	1524.8	0.0316
activators	genomic	ELF3(ETS)/PDAC-ELF3-ChIP-Seq(GSE64557)/Homer	ANCAGGAAGT	0.0001	9.616	0.0004	50	0.1618	4438	0.092
activators	genomic	Fos(bZIP)/TSC-Fos-ChIP-Seq(GSE110950)/Homer	NDATGASTCAYN	0.0001	9.61	0.0004	35	0.1133	2697	0.0559
activators	genomic	Mef2d(MADS)/Retina-Mef2d-ChIP-Seq(GSE61391)/Homer	GCTATTTTTAGC	0.0001	9.428	0.0004	18	0.0583	981.1	0.0203
activators	genomic	Sox6(HMG)/Myotubes-Sox6-ChIP-Seq(GSE32627)/Homer	CCATTGTTNY	0.0001	9.376	0.0004	82	0.2654	8582	0.1778
activators	genomic	SPDEF(ETS)/VCaP-SPDEF-ChIP-Seq(SRA014231)/Homer	ASWTCCTGBT	0.001	9.113	0.0006	63	0.2039	6155	0.1275
activators	genomic	Stat3+il21(Stat)/CD4-Stat3-ChIP-Seq(GSE19198)/Homer	SVYTTCCNGGAARB	0.001	8.973	0.0006	46	0.1489	4070	0.0843
activators	genomic	EHF(ETS)/LoVo-EHF-ChIP-Seq(GSE49402)/Homer	AVCAGGAAGT	0.001	8.911	0.0007	77	0.2492	8029.2	0.1664
activators	genomic	HLF(bZIP)/HSC-HLF.Flag-ChIP-Seq(GSE69817)/Homer	RTTATGYAAB	0.001	8.681	0.0008	45	0.1456	4002.6	0.0829
activators	genomic	GFY-Staf(?,Zf)/Promoter/Homer	RACTACAATTCCCAGAAKGC	0.001	8.663	0.0009	9	0.0291	302.4	0.0063
activators	genomic	CTCF(Zf)/CD4+-CTCF-ChIP-Seq(Barski_et_al.)/Homer	AYAGTGCCMYCTRGTGGCCA	0.001	8.399	0.0011	13	0.0421	620.3	0.0129
activators	genomic	Pit1(Homeobox)/GCrat-Pit1-ChIP-Seq(GSE58009)/Homer	ATGMATATDC	0.001	7.996	0.0016	51	0.165	4873.9	0.101
activators	genomic	Fra1(bZIP)/BT549-Fra1-ChIP-Seq(GSE46166)/Homer	NNATGASTCATH	0.001	7.583	0.0024	31	0.1003	2541.5	0.0527
activators	genomic	ZNF652/HepG2-ZNF652.Flag-ChIP-Seq(Encode)/Homer	TTAACCCTTTVNKKN	0.001	7.53	0.0025	18	0.0583	1150.5	0.0238
activators	genomic	ZNF467(Zf)/HEK293-ZNF467.GFP-ChIP-Seq(GSE58341)/Homer	TGGGGAAGGGCM	0.001	7.489	0.0026	61	0.1974	6270.6	0.1299
activators	genomic	JunB(bZIP)/DendriticCells-Junb-ChIP-Seq(GSE36099)/Homer	RATGASTCAT	0.001	7.436	0.0027	31	0.1003	2564.3	0.0531
activators	genomic	STAT4(Stat)/CD4-Stat4-ChIP-Seq(GSE22104)/Homer	NYTTCCWGGAAR	0.001	7.393	0.0028	53	0.1715	5258.2	0.109
activators	genomic	Fra2(bZIP)/Striatum-Fra2-ChIP-Seq(GSE43429)/Homer	GGATGACTCATC	0.001	7.384	0.0028	28	0.0906	2231.8	0.0462
activators	genomic	Egr2(Zf)/Thymocytes-Egr2-ChIP-Seq(GSE34254)/Homer	NGCGTGGGCGGR	0.001	7.353	0.0029	15	0.0485	877.7	0.0182
activators	genomic	HOXA1(Homeobox)/mES-Hoxa1-ChIP-Seq(SRP084292)/Homer	TGATKGATGR	0.001	7.298	0.003	20	0.0647	1377.2	0.0285
activators	genomic	ZNF143|STAF(Zf)/CUTLL-ZNF143-ChIP-Seq(GSE29600)/Homer	ATTTCCCAGVAKSCY	0.001	7.278	0.003	31	0.1003	2589.9	0.0537
activators	genomic	Ets1-distal(ETS)/CD4+-PolII-ChIP-Seq(Barski_et_al.)/Homer	MACAGGAAGT	0.001	7.143	0.0034	23	0.0744	1713.1	0.0355
activators	genomic	USF1(bHLH)/GM12878-Usf1-ChIP-Seq(GSE32465)/Homer	SGTCACGTGR	0.001	7.132	0.0034	30	0.0971	2497.4	0.0517
activators	genomic	PU.1(ETS)/ThioMac-PU.1-ChIP-Seq(GSE21512)/Homer	AGAGGAAGTG	0.001	7.115	0.0035	33	0.1068	2849.6	0.059
activators	genomic	Usf2(bHLH)/C2C12-Usf2-ChIP-Seq(GSE36030)/Homer	GTCACGTGGT	0.001	7.089	0.0035	27	0.0874	2162.5	0.0448
activators	genomic	SpiB(ETS)/OCILY3-SPIB-ChIP-Seq(GSE56857)/Homer	AAAGRGGAAGTG	0.01	6.839	0.0045	19	0.0615	1326.6	0.0275
activators	genomic	PU.1-IRF(ETS:IRF)/Bcell-PU.1-ChIP-Seq(GSE21512)/Homer	MGGAAGTGAAAC	0.01	6.667	0.0053	74	0.2395	8234.7	0.1706
activators	genomic	Znf263(Zf)/K562-Znf263-ChIP-Seq(GSE31477)/Homer	CVGTSCTCCC	0.01	6.63	0.0054	116	0.3754	14200.2	0.2942
activators	genomic	Sox9(HMG)/Limb-SOX9-ChIP-Seq(GSE73225)/Homer	AGGVNCCTTTGT	0.01	6.615	0.0055	47	0.1521	4670.2	0.0968
activators	genomic	ELF5(ETS)/T47D-ELF5-ChIP-Seq(GSE30407)/Homer	ACVAGGAAGT	0.01	6.373	0.0069	44	0.1424	4344.7	0.09
activators	genomic	Sox15(HMG)/CPA-Sox15-ChIP-Seq(GSE62909)/Homer	RAACAATGGN	0.01	6.324	0.0072	59	0.1909	6308.6	0.1307
activators	genomic	TFE3(bHLH)/MEF-TFE3-ChIP-Seq(GSE75757)/Homer	GTCACGTGACYV	0.01	6.284	0.0074	8	0.0259	343.6	0.0071
activators	genomic	NFAT(RHD)/Jurkat-NFATC1-ChIP-Seq(Jolma_et_al.)/Homer	ATTTTCCATT	0.01	6.156	0.0083	46	0.1489	4650	0.0964
activators	genomic	Ap4(bHLH)/AML-Tfap4-ChIP-Seq(GSE45738)/Homer	NAHCAGCTGD	0.01	6.137	0.0084	77	0.2492	8812.3	0.1826
activators	genomic	MYB(HTH)/ERMYB-Myb-ChIPSeq(GSE22095)/Homer	GGCVGTTR	0.01	6.122	0.0085	80	0.2589	9234.3	0.1913
activators	genomic	Bach2(bZIP)/OCILy7-Bach2-ChIP-Seq(GSE44420)/Homer	TGCTGAGTCA	0.01	6.096	0.0086	14	0.0453	898.9	0.0186
activators	genomic	Oct2(POU,Homeobox)/Bcell-Oct2-ChIP-Seq(GSE21512)/Homer	ATATGCAAAT	0.01	6.026	0.0092	20	0.0647	1535.1	0.0318
activators	genomic	Hoxa10(Homeobox)/ChickenMSG-Hoxa10.Flag-ChIP-Seq(GSE86088)/Homer	GGYAATGAAA	0.01	5.984	0.0095	31	0.1003	2814.5	0.0583
activators	genomic	E-box(bHLH)/Promoter/Homer	SSGGTCACGTGA	0.01	5.712	0.0123	8	0.0259	377.9	0.0078
activators	genomic	Meis1(Homeobox)/MastCells-Meis1-ChIP-Seq(GSE48085)/Homer	VGCTGWCAVB	0.01	5.612	0.0135	87	0.2816	10397.2	0.2154
activators	genomic	Unknown-ESC-element(?)/mES-Nanog-ChIP-Seq(GSE11724)/Homer	CACAGCAGGGGG	0.01	5.609	0.0135	44	0.1424	4526.5	0.0938
activators	genomic	Pax7(Paired,Homeobox)/Myoblast-Pax7-ChIP-Seq(GSE25064)/Homer	TAATCAATTA	0.01	5.588	0.0136	8	0.0259	385.5	0.008
activators	genomic	AP-1(bZIP)/ThioMac-PU.1-ChIP-Seq(GSE21512)/Homer	VTGACTCATC	0.01	5.586	0.0136	37	0.1197	3638	0.0754
activators	genomic	MafA(bZIP)/Islet-MafA-ChIP-Seq(GSE30298)/Homer	TGCTGACTCA	0.01	5.526	0.0142	44	0.1424	4547.2	0.0942
activators	genomic	Hoxd10(Homeobox)/ChickenMSG-Hoxd10.Flag-ChIP-Seq(GSE86088)/Homer	GGCMATGAAA	0.01	5.52	0.0142	55	0.178	6000.9	0.1243
activators	genomic	KLF1(Zf)/HUDEP2-KLF1-CutnRun(GSE136251)/Homer	VDGGGYGGGGCY	0.01	5.519	0.0142	64	0.2071	7219.1	0.1496
activators	genomic	AMYB(HTH)/Testes-AMYB-ChIP-Seq(GSE44588)/Homer	TGGCAGTTGG	0.01	5.356	0.0165	70	0.2265	8099.7	0.1678
activators	genomic	LEF1(HMG)/H1-LEF1-ChIP-Seq(GSE64758)/Homer	CCTTTGATST	0.01	5.304	0.0172	34	0.11	3324	0.0689
activators	genomic	EBF(EBF)/proBcell-EBF-ChIP-Seq(GSE21978)/Homer	DGTCCCYRGGGA	0.01	5.121	0.0205	18	0.0583	1441.5	0.0299
activators	genomic	p53(p53)/mES-cMyc-ChIP-Seq(GSE11431)/Homer	ACATGCCCGGGCAT	0.01	5.112	0.0206	5	0.0162	177.3	0.0037
activators	genomic	KLF6(Zf)/PDAC-KLF6-ChIP-Seq(GSE64557)/Homer	MKGGGYGTGGCC	0.01	5.076	0.0211	68	0.2201	7917.2	0.1641
activators	genomic	Atf3(bZIP)/GBM-ATF3-ChIP-Seq(GSE33912)/Homer	DATGASTCATHN	0.01	4.853	0.0262	32	0.1036	3173.7	0.0658
activators	genomic	OCT4-SOX2-TCF-NANOG(POU,Homeobox,HMG)/mES-Oct4-ChIP-Seq(GSE11431)/Homer	ATTTGCATAACAATG	0.01	4.836	0.0265	12	0.0388	829.9	0.0172
activators	genomic	ZFX(Zf)/mES-Zfx-ChIP-Seq(GSE11431)/Homer	AGGCCTRG	0.01	4.799	0.0272	83	0.2686	10136.6	0.21
activators	genomic	BATF(bZIP)/Th17-BATF-ChIP-Seq(GSE39756)/Homer	DATGASTCAT	0.01	4.783	0.0275	31	0.1003	3063.7	0.0635
activators	genomic	Klf9(Zf)/GBM-Klf9-ChIP-Seq(GSE62211)/Homer	GCCACRCCCACY	0.01	4.747	0.0283	27	0.0874	2573	0.0533
activators	genomic	PBX1(Homeobox)/MCF7-PBX1-ChIP-Seq(GSE28007)/Homer	GSCTGTCACTCA	0.01	4.69	0.0297	8	0.0259	450.8	0.0093
activators	genomic	PRDM9(Zf)/Testis-DMC1-ChIP-Seq(GSE35498)/Homer	ADGGYAGYAGCATCT	0.01	4.626	0.0315	29	0.0939	2847.4	0.059
activators	genomic	STAT5(Stat)/mCD4+-Stat5-ChIP-Seq(GSE12346)/Homer	RTTTCTNAGAAA	0.1	4.563	0.0333	20	0.0647	1761.6	0.0365
activators	genomic	bZIP:IRF(bZIP,IRF)/Th17-BatF-ChIP-Seq(GSE39756)/Homer	NAGTTTCABTHTGACTNW	0.1	4.531	0.0341	23	0.0744	2126.6	0.0441
activators	genomic	NRF(NRF)/Promoter/Homer	STGCGCATGCGC	0.1	4.509	0.0346	12	0.0388	867.7	0.018
activators	genomic	BORIS(Zf)/K562-CTCFL-ChIP-Seq(GSE32465)/Homer	CNNBRGCGCCCCCTGSTGGC	0.1	4.474	0.0356	15	0.0485	1199.4	0.0249
activators	genomic	NeuroG2(bHLH)/Fibroblast-NeuroG2-ChIP-Seq(GSE75910)/Homer	ACCATCTGTT	0.1	4.434	0.0368	84	0.2718	10429.1	0.2161
activators	genomic	FoxD3(forkhead)/ZebrafishEmbryo-Foxd3.biotin-ChIP-seq(GSE106676)/Homer	TGTTTAYTTAGC	0.1	4.425	0.0368	39	0.1262	4186.8	0.0868
activators	genomic	Zic(Zf)/Cerebellum-ZIC1.2-ChIP-Seq(GSE60731)/Homer	CCTGCTGAGH	0.1	4.414	0.037	52	0.1683	5936.8	0.123
activators	genomic	Sp1(Zf)/Promoter/Homer	GGCCCCGCCCCC	0.1	4.361	0.0387	22	0.0712	2038.2	0.0422
activators	genomic	Stat3(Stat)/mES-Stat3-ChIP-Seq(GSE11431)/Homer	CTTCCGGGAA	0.1	4.266	0.0423	30	0.0971	3058.4	0.0634
activators	genomic	HOXA2(Homeobox)/mES-Hoxa2-ChIP-Seq(Donaldson_et_al.)/Homer	GYCATCMATCAT	0.1	4.041	0.0526	8	0.0259	507.3	0.0105
activators	genomic	Egr1(Zf)/K562-Egr1-ChIP-Seq(GSE32465)/Homer	TGCGTGGGYG	0.1	4.01	0.0539	37	0.1197	4040.7	0.0837
activators	genomic	Rbpj1(?)/Panc1-Rbpj1-ChIP-Seq(GSE47459)/Homer	HTTTCCCASG	0.1	3.848	0.0629	75	0.2427	9386.4	0.1945
activators	genomic	EBF1(EBF)/Near-E2A-ChIP-Seq(GSE21512)/Homer	GTCCCCWGGGGA	0.1	3.811	0.0649	64	0.2071	7831.9	0.1623
activators	genomic	Zic3(Zf)/mES-Zic3-ChIP-Seq(GSE37889)/Homer	GGCCYCCTGCTGDGH	0.1	3.784	0.0662	42	0.1359	4782.8	0.0991
activators	genomic	MyoD(bHLH)/Myotube-MyoD-ChIP-Seq(GSE21614)/Homer	RRCAGCTGYTSY	0.1	3.773	0.0665	49	0.1586	5745.6	0.1191
activators	genomic	Foxo1(Forkhead)/RAW-Foxo1-ChIP-Seq(Fan_et_al.)/Homer	CTGTTTAC	0.1	3.719	0.0697	85	0.2751	10894.1	0.2257
activators	genomic	NRF1(NRF)/MCF7-NRF1-ChIP-Seq(Unpublished)/Homer	CTGCGCATGCGC	0.1	3.696	0.0709	9	0.0291	646.9	0.0134
activators	genomic	STAT1(Stat)/HelaS3-STAT1-ChIP-Seq(GSE12782)/Homer	NATTTCCNGGAAAT	0.1	3.596	0.0779	17	0.055	1580.4	0.0327
activators	genomic	Atoh1(bHLH)/Cerebellum-Atoh1-ChIP-Seq(GSE22111)/Homer	VNRVCAGCTGGY	0.1	3.527	0.0829	63	0.2039	7808.6	0.1618
activators	genomic	Smad2(MAD)/ES-SMAD2-ChIP-Seq(GSE29422)/Homer	CTGTCTGG	0.1	3.497	0.0849	78	0.2524	9981.1	0.2068
activators	genomic	Zic2(Zf)/ESC-Zic2-ChIP-Seq(SRP197560)/Homer	CHCAGCRGGRGG	0.1	3.494	0.0849	33	0.1068	3661.7	0.0759
activators	genomic	MITF(bHLH)/MastCells-MITF-ChIP-Seq(GSE48085)/Homer	RTCATGTGAC	0.1	3.487	0.0849	46	0.1489	5434.2	0.1126
activators	genomic	Barx1(Homeobox)/Stomach-Barx1.3xFlag-ChIP-Seq(GSE69483)/Homer	AAACMATTAN	0.1	3.484	0.0849	23	0.0744	2354.6	0.0488
activators	genomic	CEBP:AP1(bZIP)/ThioMac-CEBPb-ChIP-Seq(GSE21512)/Homer	DRTGTTGCAA	0.1	3.478	0.0849	36	0.1165	4069.3	0.0843
activators	genomic	CLOCK(bHLH)/Liver-Clock-ChIP-Seq(GSE39860)/Homer	GHCACGTG	0.1	3.473	0.0849	27	0.0874	2874.3	0.0596
activators	genomic	Six2(Homeobox)/NephronProgenitor-Six2-ChIP-Seq(GSE39837)/Homer	GWAAYHTGAKMC	0.1	3.47	0.0849	45	0.1456	5302.4	0.1099
activators	genomic	BMYB(HTH)/Hela-BMYB-ChIP-Seq(GSE27030)/Homer	NHAACBGYYV	0.1	3.44	0.086	62	0.2006	7703.4	0.1596
activators	genomic	NFE2L2(bZIP)/HepG2-NFE2L2-ChIP-Seq(Encode)/Homer	AWWWTGCTGAGTCAT	0.1	3.339	0.0946	4	0.0129	191.9	0.004
activators	genomic	MyoG(bHLH)/C2C12-MyoG-ChIP-Seq(GSE36024)/Homer	AACAGCTG	0.1	3.309	0.0969	62	0.2006	7761	0.1608
activators	genomic	Hoxb4(Homeobox)/ES-Hoxb4-ChIP-Seq(GSE34014)/Homer	TGATTRATGGCY	0.1	3.182	0.1094	11	0.0356	939.4	0.0195
activators	genomic	KLF3(Zf)/MEF-Klf3-ChIP-Seq(GSE44748)/Homer	NRGCCCCRCCCHBNN	0.1	3.156	0.1115	33	0.1068	3768.6	0.0781
activators	genomic	Tlx?(NR)/NPC-H3K4me1-ChIP-Seq(GSE16256)/Homer	CTGGCAGSCTGCCA	0.1	3.129	0.1139	27	0.0874	2971.9	0.0616
activators	genomic	GFY(?)/Promoter/Homer	ACTACAATTCCC	0.1	3.031	0.1249	6	0.0194	406.2	0.0084
activators	genomic	Six1(Homeobox)/Myoblast-Six1-ChIP-Chip(GSE20150)/Homer	GKVTCADRTTWC	0.1	3.025	0.125	13	0.0421	1204.3	0.025
activators	genomic	Tbox:Smad(T-box,MAD)/ESCd5-Smad2_3-ChIP-Seq(GSE29422)/Homer	AGGTGHCAGACA	0.1	2.983	0.1296	12	0.0388	1091.8	0.0226
activators	genomic	Hoxd13(Homeobox)/ChickenMSG-Hoxd13.Flag-ChIP-Seq(GSE86088)/Homer	NCYAATAAAA	0.1	2.971	0.1303	65	0.2104	8351.5	0.1731
activators	genomic	Hoxc9(Homeobox)/Ainv15-Hoxc9-ChIP-Seq(GSE21812)/Homer	GGCCATAAATCA	0.1	2.962	0.1308	24	0.0777	2622	0.0543
activators	genomic	RUNX1(Runt)/Jurkat-RUNX1-ChIP-Seq(GSE29180)/Homer	AAACCACARM	0.1	2.884	0.1406	46	0.1489	5672.8	0.1175
activators	genomic	ZNF341(Zf)/EBV-ZNF341-ChIP-Seq(GSE113194)/Homer	GGAACAGCCG	0.1	2.858	0.1435	38	0.123	4561.7	0.0945
activators	genomic	Myf5(bHLH)/GM-Myf5-ChIP-Seq(GSE24852)/Homer	BAACAGCTGT	0.1	2.837	0.1457	41	0.1327	4988.6	0.1034
activators	genomic	Zfp57(Zf)/H1-ZFP57.HA-ChIP-Seq(GSE115387)/Homer	NANTGCSGCA	0.1	2.833	0.1457	20	0.0647	2132.1	0.0442
activators	genomic	TCFL2(HMG)/K562-TCF7L2-ChIP-Seq(GSE29196)/Homer	ACWTCAAAGG	0.1	2.809	0.1481	5	0.0162	326.9	0.0068
activators	genomic	FOXA1(Forkhead)/MCF7-FOXA1-ChIP-Seq(GSE26831)/Homer	WAAGTAAACA	0.1	2.78	0.1517	40	0.1294	4871.5	0.1009
activators	genomic	FOXM1(Forkhead)/MCF7-FOXM1-ChIP-Seq(GSE72977)/Homer	TRTTTACTTW	0.1	2.775	0.1517	42	0.1359	5154.2	0.1068
activators	genomic	Tcf3(HMG)/mES-Tcf3-ChIP-Seq(GSE11724)/Homer	ASWTCAAAGG	0.1	2.743	0.1556	12	0.0388	1136.5	0.0235
activators	genomic	KLF5(Zf)/LoVo-KLF5-ChIP-Seq(GSE49402)/Homer	DGGGYGKGGC	0.1	2.743	0.1556	76	0.246	10078.4	0.2088
activators	genomic	Smad4(MAD)/ESC-SMAD4-ChIP-Seq(GSE29422)/Homer	VBSYGTCTGG	0.1	2.711	0.159	76	0.246	10096.1	0.2092
activators	genomic	Bach1(bZIP)/K562-Bach1-ChIP-Seq(GSE31477)/Homer	AWWNTGCTGAGTCAT	0.1	2.697	0.1603	4	0.0129	237.1	0.0049
activators	genomic	Prop1(Homeobox)/GHFT1-PROP1.biotin-ChIP-Seq(GSE77302)/Homer	NTAATBNAATTA	0.1	2.589	0.1777	26	0.0841	3006.2	0.0623
activators	genomic	ETS:RUNX(ETS,Runt)/Jurkat-RUNX1-ChIP-Seq(GSE17954)/Homer	RCAGGATGTGGT	0.1	2.538	0.1859	7	0.0227	575.1	0.0119
activators	genomic	Hoxd11(Homeobox)/ChickenMSG-Hoxd11.Flag-ChIP-Seq(GSE86088)/Homer	VGCCATAAAA	0.1	2.472	0.1975	95	0.3074	13070.8	0.2708
activators	genomic	Oct4:Sox17(POU,Homeobox,HMG)/F9-Sox17-ChIP-Seq(GSE44553)/Homer	CCATTGTATGCAAAT	0.1	2.462	0.1984	7	0.0227	586.7	0.0122
activators	genomic	FOXK2(Forkhead)/U2OS-FOXK2-ChIP-Seq(E-MTAB-2204)/Homer	SCHTGTTTACAT	0.1	2.417	0.2065	26	0.0841	3065.4	0.0635
activators	genomic	Tcf21(bHLH)/ArterySmoothMuscle-Tcf21-ChIP-Seq(GSE61369)/Homer	NAACAGCTGG	0.1	2.403	0.2084	53	0.1715	6900.1	0.143
activators	genomic	Pitx1:Ebox(Homeobox,bHLH)/Hindlimb-Pitx1-ChIP-Seq(GSE41591)/Homer	YTAATTRAWWCCAGATGT	0.1	2.361	0.2161	9	0.0291	841.6	0.0174
activators	genomic	RORgt(NR)/EL4-RORgt.Flag-ChIP-Seq(GSE56019)/Homer	AAYTAGGTCA	0.1	2.356	0.2161	7	0.0227	602.8	0.0125
activators	genomic	RORa(NR)/Liver-Rora-ChIP-Seq(GSE101115)/Homer	AAWCTAGGTCARDNN	1	2.28	0.2309	8	0.0259	734.9	0.0152
activators	genomic	STAT6(Stat)/Macrophage-Stat6-ChIP-Seq(GSE38377)/Homer	TTCCKNAGAA	1	2.257	0.2351	24	0.0777	2847.8	0.059
activators	genomic	IRF:BATF(IRF:bZIP)/pDC-Irf8-ChIP-Seq(GSE66899)/Homer	CTTTCANTATGACTV	1	2.177	0.2534	6	0.0194	512.1	0.0106
activators	genomic	n-Myc(bHLH)/mES-nMyc-ChIP-Seq(GSE11431)/Homer	VRCCACGTGG	1	2.148	0.2594	32	0.1036	4009.5	0.0831
activators	genomic	MafB(bZIP)/BMM-Mafb-ChIP-Seq(GSE75722)/Homer	WNTGCTGASTCAGCANWTTY	1	2.132	0.2622	21	0.068	2478.7	0.0514
activators	genomic	IRF2(IRF)/Erythroblas-IRF2-ChIP-Seq(GSE36985)/Homer	GAAASYGAAASY	1	2.13	0.2622	6	0.0194	519.4	0.0108
activators	genomic	Hoxa11(Homeobox)/ChickenMSG-Hoxa11.Flag-ChIP-Seq(GSE86088)/Homer	TTTTATGGCM	1	2.122	0.2622	89	0.288	12406.1	0.2571
activators	genomic	NF1(CTF)/LNCAP-NF1-ChIP-Seq(Unpublished)/Homer	CYTGGCABNSTGCCAR	1	2.107	0.2649	23	0.0744	2763.9	0.0573
activators	genomic	IRF8(IRF)/BMDM-IRF8-ChIP-Seq(GSE77884)/Homer	GRAASTGAAAST	1	2.015	0.289	15	0.0485	1699.2	0.0352
activators	genomic	KLF10(Zf)/HEK293-KLF10.GFP-ChIP-Seq(GSE58341)/Homer	GGGGGTGTGTCC	1	1.921	0.3159	26	0.0841	3257.3	0.0675
activators	genomic	E2F4(E2F)/K562-E2F4-ChIP-Seq(GSE31477)/Homer	GGCGGGAAAH	1	1.876	0.3287	23	0.0744	2852.7	0.0591
activators	genomic	Twist2(bHLH)/Myoblast-Twist2.Ty1-ChIP-Seq(GSE127998)/Homer	MCAGCTGBYH	1	1.851	0.3356	86	0.2783	12154.9	0.2519
activators	genomic	PAX6(Paired,Homeobox)/Forebrain-Pax6-ChIP-Seq(GSE66961)/Homer	NGTGTTCAVTSAAGCGKAAA	1	1.85	0.3356	5	0.0162	443.3	0.0092
activators	genomic	Tcf12(bHLH)/GM12878-Tcf12-ChIP-Seq(GSE32465)/Homer	VCAGCTGYTG	1	1.826	0.3406	54	0.1748	7378.8	0.1529
activators	genomic	Foxa2(Forkhead)/Liver-Foxa2-ChIP-Seq(GSE25694)/Homer	CYTGTTTACWYW	1	1.814	0.343	28	0.0906	3589.4	0.0744
activators	genomic	IRF4(IRF)/GM12878-IRF4-ChIP-Seq(GSE32465)/Homer	ACTGAAACCA	1	1.808	0.3435	18	0.0583	2178.5	0.0451
activators	genomic	MafK(bZIP)/C2C12-MafK-ChIP-Seq(GSE36030)/Homer	GCTGASTCAGCA	1	1.806	0.3435	12	0.0388	1356.9	0.0281
activators	genomic	HIC1(Zf)/Treg-ZBTB29-ChIP-Seq(GSE99889)/Homer	TGCCAGCB	1	1.788	0.3472	110	0.356	15858.7	0.3286
activators	genomic	OCT:OCT(POU,Homeobox)/NPC-OCT6-ChIP-Seq(GSE43916)/Homer	YATGCATATRCATRT	1	1.756	0.3567	5	0.0162	458.9	0.0095
activators	genomic	PPARE(NR),DR1/3T3L1-Pparg-ChIP-Seq(GSE13511)/Homer	TGACCTTTGCCCCA	1	1.75	0.3573	45	0.1456	6096.8	0.1263
activators	genomic	TCF4(bHLH)/SHSY5Y-TCF4-ChIP-Seq(GSE96915)/Homer	SMCATCTGKH	1	1.731	0.3623	74	0.2395	10434.9	0.2162
activators	genomic	NF1-halfsite(CTF)/LNCaP-NF1-ChIP-Seq(Unpublished)/Homer	YTGCCAAG	1	1.698	0.3728	83	0.2686	11820.4	0.2449
activators	genomic	c-Myc(bHLH)/LNCAP-cMyc-ChIP-Seq(Unpublished)/Homer	VCCACGTG	1	1.66	0.3857	19	0.0615	2375.7	0.0492
activators	genomic	Phox2b(Homeobox)/CLBGA-PHOX2B-ChIP-Seq(GSE90683)/Homer	TTAATTNAATTA	1	1.646	0.3892	9	0.0291	997.5	0.0207
activators	genomic	ZBTB18(Zf)/HEK293-ZBTB18.GFP-ChIP-Seq(GSE58341)/Homer	AACATCTGGA	1	1.624	0.3959	27	0.0874	3536.3	0.0733
activators	genomic	FOXP1(Forkhead)/H9-FOXP1-ChIP-Seq(GSE31006)/Homer	NYYTGTTTACHN	1	1.613	0.3984	15	0.0485	1830.5	0.0379
activators	genomic	FOXA1(Forkhead)/LNCAP-FOXA1-ChIP-Seq(GSE27824)/Homer	WAAGTAAACA	1	1.576	0.4119	43	0.1392	5909.2	0.1224
activators	genomic	PRDM15(Zf)/ESC-Prdm15-ChIP-Seq(GSE73694)/Homer	YCCDNTCCAGGTTTT	1	1.568	0.4133	48	0.1553	6657.9	0.138
activators	genomic	Olig2(bHLH)/Neuron-Olig2-ChIP-Seq(GSE30882)/Homer	RCCATMTGTT	1	1.567	0.4133	85	0.2751	12233	0.2535
activators	genomic	Otx2(Homeobox)/EpiLC-Otx2-ChIP-Seq(GSE56098)/Homer	NYTAATCCYB	1	1.535	0.4231	37	0.1197	5047.9	0.1046
activators	genomic	CArG(MADS)/PUER-Srf-ChIP-Seq(Sullivan_et_al.)/Homer	CCATATATGGNM	1	1.513	0.4309	13	0.0421	1586.4	0.0329
activators	genomic	NF-E2(bZIP)/K562-NFE2-ChIP-Seq(GSE31477)/Homer	GATGACTCAGCA	1	1.485	0.4411	3	0.0097	256	0.0053
activators	genomic	TATA-Box(TBP)/Promoter/Homer	CCTTTTAWAGSC	1	1.484	0.4411	48	0.1553	6716	0.1392
activators	genomic	GATA(Zf),IR3/iTreg-Gata3-ChIP-Seq(GSE20898)/Homer	NNNNNBAGATAWYATCTVHN	1	1.473	0.4425	8	0.0259	908.9	0.0188
activators	genomic	Foxh1(Forkhead)/hESC-FOXH1-ChIP-Seq(GSE29422)/Homer	NNTGTGGATTSS	1	1.471	0.4425	23	0.0744	3032.3	0.0628
activators	genomic	PRDM1(Zf)/Hela-PRDM1-ChIP-Seq(GSE31477)/Homer	ACTTTCACTTTC	1	1.471	0.4425	23	0.0744	3032.2	0.0628
activators	genomic	BHLHA15(bHLH)/NIH3T3-BHLHB8.HA-ChIP-Seq(GSE119782)/Homer	NAMCAGCTGK	1	1.466	0.4425	68	0.2201	9738.2	0.2018
activators	genomic	Bcl6(Zf)/Liver-Bcl6-ChIP-Seq(GSE31578)/Homer	NNNCTTTCCAGGAAA	1	1.455	0.4425	57	0.1845	8086.9	0.1676
activators	genomic	ZNF7(Zf)/HepG2-ZNF7.Flag-ChIP-Seq(Encode)/Homer	CTGCCWVCTTTTRTA	1	1.399	0.4661	21	0.068	2777.7	0.0576
activators	genomic	Hand2(bHLH)/Mesoderm-Hand2-ChIP-Seq(GSE61475)/Homer	TGACANARRCCAGRC	1	1.394	0.4665	22	0.0712	2925.7	0.0606
activators	genomic	ZNF711(Zf)/SHSY5Y-ZNF711-ChIP-Seq(GSE20673)/Homer	AGGCCTAG	1	1.391	0.4665	99	0.3204	14535.7	0.3012
activators	genomic	p53(p53)/Saos-p53-ChIP-Seq(GSE15780)/Homer	RRCATGYCYRGRCATGYYYN	1	1.389	0.4665	5	0.0162	526.9	0.0109
activators	genomic	p53(p53)/Saos-p53-ChIP-Seq/Homer	RRCATGYCYRGRCATGYYYN	1	1.389	0.4665	5	0.0162	526.9	0.0109
activators	genomic	ZNF322(Zf)/HEK293-ZNF322.GFP-ChIP-Seq(GSE58341)/Homer	GAGCCTGGTACTGWGCCTGR	1	1.382	0.4665	17	0.055	2206.4	0.0457
activators	genomic	NFAT:AP1(RHD,bZIP)/Jurkat-NFATC1-ChIP-Seq(Jolma_et_al.)/Homer	SARTGGAAAAWRTGAGTCAB	1	1.367	0.4691	7	0.0227	800.3	0.0166
activators	genomic	Tbx20(T-box)/Heart-Tbx20-ChIP-Seq(GSE29636)/Homer	GGTGYTGACAGS	1	1.347	0.4766	9	0.0291	1082.6	0.0224
activators	genomic	Sox17(HMG)/Endoderm-Sox17-ChIP-Seq(GSE61475)/Homer	CCATTGTTYB	1	1.279	0.5081	27	0.0874	3723.9	0.0772
activators	genomic	T1ISRE(IRF)/ThioMac-Ifnb-Expression/Homer	ACTTTCGTTTCT	1	1.278	0.5081	1	0.0032	51.6	0.0011
activators	genomic	Fox:Ebox(Forkhead,bHLH)/Panc1-Foxa2-ChIP-Seq(GSE47459)/Homer	NNNVCTGWGYAAACASN	1	1.277	0.5081	34	0.11	4766.9	0.0988
activators	genomic	RXR(NR),DR1/3T3L1-RXR-ChIP-Seq(GSE13511)/Homer	TAGGGCAAAGGTCA	1	1.261	0.511	52	0.1683	7486.5	0.1551
activators	genomic	RORg(NR)/Liver-Rorc-ChIP-Seq(GSE101115)/Homer	WAABTAGGTCAV	1	1.247	0.5163	4	0.0129	423.9	0.0088
activators	genomic	MYNN(Zf)/HEK293-MYNN.eGFP-ChIP-Seq(Encode)/Homer	TTCAAAWTAAAAGTC	1	1.232	0.5218	8	0.0259	978.7	0.0203
activators	genomic	Unknown(Homeobox)/Limb-p300-ChIP-Seq/Homer	SSCMATWAAA	1	1.229	0.5218	24	0.0777	3308.6	0.0686
activators	genomic	STAT6(Stat)/CD4-Stat6-ChIP-Seq(GSE22104)/Homer	ABTTCYYRRGAA	1	1.223	0.5222	20	0.0647	2720.1	0.0564
activators	genomic	E2F(E2F)/Hela-CellCycle-Expression/Homer	TTSGCGCGAAAA	1	1.209	0.5273	3	0.0097	298	0.0062
activators	genomic	Foxf1(Forkhead)/Lung-Foxf1-ChIP-Seq(GSE77951)/Homer	WWATRTAAACAN	1	1.188	0.5365	31	0.1003	4377.6	0.0907
activators	genomic	ZNF189(Zf)/HEK293-ZNF189.GFP-ChIP-Seq(GSE58341)/Homer	TGGAACAGMA	1	1.186	0.5365	37	0.1197	5280.8	0.1094
activators	genomic	HOXB13(Homeobox)/ProstateTumor-HOXB13-ChIP-Seq(GSE56288)/Homer	TTTTATKRGG	1	1.164	0.5451	37	0.1197	5296.6	0.1098
activators	genomic	Ascl1(bHLH)/NeuralTubes-Ascl1-ChIP-Seq(GSE55840)/Homer	NNVVCAGCTGBN	1	1.145	0.5533	81	0.2621	12021.8	0.2491
activators	genomic	Gli2(Zf)/GM2-Gli2-ChIP-Chip(GSE112702)/Homer	YSTGGGTGGTCT	1	1.124	0.5631	13	0.0421	1740.5	0.0361
activators	genomic	PU.1:IRF8(ETS:IRF)/pDC-Irf8-ChIP-Seq(GSE66899)/Homer	GGAAGTGAAAST	1	1.106	0.5712	8	0.0259	1020.7	0.0211
activators	genomic	ZSCAN22(Zf)/HEK293-ZSCAN22.GFP-ChIP-Seq(GSE58341)/Homer	SMCAGTCWGAKGGAGGAGGC	1	1.093	0.5759	5	0.0162	596.7	0.0124
activators	genomic	TR4(NR),DR1/Hela-TR4-ChIP-Seq(GSE24685)/Homer	GAGGTCAAAGGTCA	1	1.075	0.5844	5	0.0162	601.3	0.0125
activators	genomic	ERRg(NR)/Kidney-ESRRG-ChIP-Seq(GSE104905)/Homer	GTGACCTTGRVN	1	1.069	0.5858	34	0.11	4915.5	0.1019
activators	genomic	HNF1b(Homeobox)/PDAC-HNF1B-ChIP-Seq(GSE64557)/Homer	GTTAATNATTAA	1	1.064	0.5863	5	0.0162	604.1	0.0125
activators	genomic	CTCF-SatelliteElement(Zf?)/CD4+-CTCF-ChIP-Seq(Barski_et_al.)/Homer	TGCAGTTCCMVNWRTGGCCA	1	1.018	0.6117	1	0.0032	70.6	0.0015
activators	genomic	ZNF165(Zf)/WHIM12-ZNF165-ChIP-Seq(GSE65937)/Homer	AAGGKGRCGCAGGCA	1	1.015	0.6117	8	0.0259	1053	0.0218
activators	genomic	Gata4(Zf)/Heart-Gata4-ChIP-Seq(GSE35151)/Homer	NBWGATAAGR	1	0.9965	0.62	35	0.1133	5124.7	0.1062
activators	genomic	HNF4a(NR),DR1/HepG2-HNF4a-ChIP-Seq(GSE25021)/Homer	CARRGKBCAAAGTYCA	1	0.9916	0.6207	18	0.0583	2552.1	0.0529
activators	genomic	Phox2a(Homeobox)/Neuron-Phox2a-ChIP-Seq(GSE31456)/Homer	YTAATYNRATTA	1	0.9464	0.6469	13	0.0421	1826.6	0.0378
activators	genomic	RUNX2(Runt)/PCa-RUNX2-ChIP-Seq(GSE33889)/Homer	NWAACCACADNN	1	0.945	0.6469	29	0.0939	4251.7	0.0881
activators	genomic	VDR(NR),DR3/GM10855-VDR+vitD-ChIP-Seq(GSE22484)/Homer	ARAGGTCANWGAGTTCANNN	1	0.9396	0.6469	9	0.0291	1231.7	0.0255
activators	genomic	Arnt:Ahr(bHLH)/MCF7-Arnt-ChIP-Seq(Lo_et_al.)/Homer	TBGCACGCAA	1	0.9353	0.6469	25	0.0809	3649.7	0.0756
activators	genomic	MNT(bHLH)/HepG2-MNT-ChIP-Seq(Encode)/Homer	DGCACACGTG	1	0.9294	0.6482	38	0.123	5640.6	0.1169
activators	genomic	GATA(Zf),IR4/iTreg-Gata3-ChIP-Seq(GSE20898)/Homer	NAGATWNBNATCTNN	1	0.928	0.6482	3	0.0097	354	0.0073
activators	genomic	Srebp2(bHLH)/HepG2-Srebp2-ChIP-Seq(GSE31477)/Homer	CGGTCACSCCAC	1	0.9247	0.6482	10	0.0324	1387.1	0.0287
activators	genomic	CDX4(Homeobox)/ZebrafishEmbryos-Cdx4.Myc-ChIP-Seq(GSE48254)/Homer	NGYCATAAAWCH	1	0.9182	0.6482	30	0.0971	4425.2	0.0917
activators	genomic	Hoxa13(Homeobox)/ChickenMSG-Hoxa13.Flag-ChIP-Seq(GSE86088)/Homer	CYHATAAAAN	1	0.9063	0.6536	87	0.2816	13223.6	0.274
activators	genomic	PAX3:FKHR-fusion(Paired,Homeobox)/Rh4-PAX3:FKHR-ChIP-Seq(GSE19063)/Homer	ACCRTGACTAATTNN	1	0.8636	0.6796	7	0.0227	964.3	0.02
activators	genomic	Nrf2(bZIP)/Lymphoblast-Nrf2-ChIP-Seq(GSE37589)/Homer	HTGCTGAGTCAT	1	0.8616	0.6796	2	0.0065	225.7	0.0047
activators	genomic	AR-halfsite(NR)/LNCaP-AR-ChIP-Seq(GSE27824)/Homer	CCAGGAACAG	1	0.8406	0.6903	146	0.4725	22489.4	0.466
activators	genomic	ZNF669(Zf)/HEK293-ZNF669.GFP-ChIP-Seq(GSE58341)/Homer	GARTGGTCATCGCCC	1	0.8262	0.6978	3	0.0097	379.4	0.0079
activators	genomic	Nur77(NR)/K562-NR4A1-ChIP-Seq(GSE31363)/Homer	TGACCTTTNCNT	1	0.8143	0.7036	5	0.0162	682.1	0.0141
activators	genomic	RUNX(Runt)/HPC7-Runx1-ChIP-Seq(GSE22178)/Homer	SAAACCACAG	1	0.814	0.7036	25	0.0809	3743.2	0.0776
activators	genomic	Tcf7(HMG)/GM12878-TCF7-ChIP-Seq(Encode)/Homer	CTTTGATGTGSB	1	0.8083	0.7036	11	0.0356	1597.4	0.0331
activators	genomic	ZNF692(Zf)/HEK293-ZNF692.GFP-ChIP-Seq(GSE58341)/Homer	GTGGGCCCCA	1	0.7939	0.7104	8	0.0259	1146.4	0.0238
activators	genomic	IRF1(IRF)/PBMC-IRF1-ChIP-Seq(GSE43036)/Homer	GAAAGTGAAAGT	1	0.7895	0.711	5	0.0162	691.5	0.0143
activators	genomic	E2F3(E2F)/MEF-E2F3-ChIP-Seq(GSE71376)/Homer	BTKGGCGGGAAA	1	0.7737	0.7197	27	0.0874	4086.5	0.0847
activators	genomic	p63(p53)/Keratinocyte-p63-ChIP-Seq(GSE17611)/Homer	NNDRCATGYCYNRRCATGYH	1	0.7636	0.7245	15	0.0485	2239.1	0.0464
activators	genomic	ETS:E-box(ETS,bHLH)/HPC7-Scl-ChIP-Seq(GSE22178)/Homer	AGGAARCAGCTG	1	0.749	0.7325	4	0.0129	553.7	0.0115
activators	genomic	p73(p53)/Trachea-p73-ChIP-Seq(PRJNA310161)/Homer	NRRRCAWGTCCDGRCATGYY	1	0.7471	0.7325	2	0.0065	249.1	0.0052
activators	genomic	Tcfcp2l1(CP2)/mES-Tcfcp2l1-ChIP-Seq(GSE11431)/Homer	NRAACCRGTTYRAACCRGYT	1	0.7193	0.7494	5	0.0162	718.9	0.0149
activators	genomic	HRE(HSF)/Striatum-HSF1-ChIP-Seq(GSE38000)/Homer	TTCTAGAABNTTCTA	1	0.7043	0.758	7	0.0227	1036	0.0215
activators	genomic	Foxa3(Forkhead)/Liver-Foxa3-ChIP-Seq(GSE77670)/Homer	BSNTGTTTACWYWGN	1	0.701	0.758	9	0.0291	1348.6	0.0279
activators	genomic	CHR(?)/Hela-CellCycle-Expression/Homer	SRGTTTCAAA	1	0.6841	0.7682	20	0.0647	3076.1	0.0637
activators	genomic	NFkB-p65(RHD)/GM12787-p65-ChIP-Seq(GSE19485)/Homer	WGGGGATTTCCC	1	0.6677	0.7782	22	0.0712	3403.4	0.0705
activators	genomic	PRDM10(Zf)/HEK293-PRDM10.eGFP-ChIP-Seq(Encode)/Homer	TGGTACATTCCA	1	0.6674	0.7782	28	0.0906	4342.4	0.09
activators	genomic	GRHL2(CP2)/HBE-GRHL2-ChIP-Seq(GSE46194)/Homer	AAACYKGTTWDACMRGTTTB	1	0.6666	0.7782	12	0.0388	1838.7	0.0381
activators	genomic	bHLHE40(bHLH)/HepG2-BHLHE40-ChIP-Seq(GSE31477)/Homer	KCACGTGMCN	1	0.6487	0.7823	11	0.0356	1694	0.0351
activators	genomic	Zfp809(Zf)/ES-Zfp809-ChIP-Seq(GSE70799)/Homer	GGGGCTYGKCTGGGA	1	0.6487	0.7823	11	0.0356	1693.5	0.0351
activators	genomic	NeuroD1(bHLH)/Islet-NeuroD1-ChIP-Seq(GSE30298)/Homer	GCCATCTGTT	1	0.6474	0.7823	36	0.1165	5616.2	0.1164
activators	genomic	TEAD1(TEAD)/HepG2-TEAD1-ChIP-Seq(Encode)/Homer	CYRCATTCCA	1	0.6371	0.7861	40	0.1294	6255.1	0.1296
activators	genomic	GLI3(Zf)/Limb-GLI3-ChIP-Chip(GSE11077)/Homer	CGTGGGTGGTCC	1	0.6305	0.7886	5	0.0162	756.5	0.0157
activators	genomic	ZNF415(Zf)/HEK293-ZNF415.GFP-ChIP-Seq(GSE58341)/Homer	GRTGMTRGAGCC	1	0.6244	0.7908	25	0.0809	3915.6	0.0811
activators	genomic	HIF2a(bHLH)/785_O-HIF2a-ChIP-Seq(GSE34871)/Homer	GCACGTACCC	1	0.6151	0.7955	12	0.0388	1874.9	0.0389
activators	genomic	YY1(Zf)/Promoter/Homer	CAAGATGGCGGC	1	0.6104	0.7966	3	0.0097	445.7	0.0092
activators	genomic	PR(NR)/T47D-PR-ChIP-Seq(GSE31130)/Homer	VAGRACAKNCTGTBC	1	0.6076	0.7966	77	0.2492	12094.3	0.2506
activators	genomic	Max(bHLH)/K562-Max-ChIP-Seq(GSE31477)/Homer	RCCACGTGGYYN	1	0.5819	0.8142	23	0.0744	3643.9	0.0755
activators	genomic	RUNX-AML(Runt)/CD4+-PolII-ChIP-Seq(Barski_et_al.)/Homer	GCTGTGGTTW	1	0.5756	0.8167	25	0.0809	3966.5	0.0822
activators	genomic	ZNF382(Zf)/HEK293-ZNF382.GFP-ChIP-Seq(GSE58341)/Homer	GNCTGTASTRNTGBCTCHTT	1	0.575	0.8167	1	0.0032	129.4	0.0027
activators	genomic	Gata2(Zf)/K562-GATA2-ChIP-Seq(GSE18829)/Homer	BBCTTATCTS	1	0.5735	0.8167	21	0.068	3335.6	0.0691
activators	genomic	FOXK1(Forkhead)/HEK293-FOXK1-ChIP-Seq(GSE51673)/Homer	NVWTGTTTAC	1	0.5631	0.8188	31	0.1003	4929.6	0.1021
activators	genomic	ZNF264(Zf)/HEK293-ZNF264.GFP-ChIP-Seq(GSE58341)/Homer	RGGGCACTAACY	1	0.5536	0.8239	22	0.0712	3514.5	0.0728
activators	genomic	PPARa(NR),DR1/Liver-Ppara-ChIP-Seq(GSE47954)/Homer	VNAGGKCAAAGGTCA	1	0.5484	0.8256	41	0.1327	6528.2	0.1353
activators	genomic	Hoxd12(Homeobox)/ChickenMSG-Hoxd12.Flag-ChIP-Seq(GSE86088)/Homer	HDGYAATGAAAN	1	0.5423	0.8279	74	0.2395	11734.6	0.2432
activators	genomic	ISRE(IRF)/ThioMac-LPS-Expression(GSE23622)/Homer	AGTTTCASTTTC	1	0.5204	0.8435	2	0.0065	312.9	0.0065
activators	genomic	ZNF41(Zf)/HEK293-ZNF41.GFP-ChIP-Seq(GSE58341)/Homer	CCTCATGGTGYCYTWYTCCCTTGTG	1	0.4815	0.8741	1	0.0032	150.7	0.0031
activators	genomic	Gata1(Zf)/K562-GATA1-ChIP-Seq(GSE18829)/Homer	SAGATAAGRV	1	0.476	0.8761	18	0.0583	2957.8	0.0613
activators	genomic	Hnf1(Homeobox)/Liver-Foxa2-Chip-Seq(GSE25694)/Homer	GGTTAAWCATTAA	1	0.4646	0.8833	3	0.0097	505.1	0.0105
activators	genomic	FoxL2(Forkhead)/Ovary-FoxL2-ChIP-Seq(GSE60858)/Homer	WWTRTAAACAVG	1	0.4601	0.8845	25	0.0809	4102.8	0.085
activators	genomic	Pax8(Paired,Homeobox)/Thyroid-Pax8-ChIP-Seq(GSE26938)/Homer	GTCATGCHTGRCTGS	1	0.4525	0.8885	16	0.0518	2659.7	0.0551
activators	genomic	Foxo3(Forkhead)/U2OS-Foxo3-ChIP-Seq(E-MTAB-2701)/Homer	DGTAAACA	1	0.4428	0.8942	20	0.0647	3318.6	0.0688
activators	genomic	Sox7(HMG)/ESC-Sox7-ChIP-Seq(GSE133899)/Homer	VVRRAACAATGG	1	0.4327	0.9004	9	0.0291	1532.7	0.0318
activators	genomic	DUX4(Homeobox)/Myoblasts-DUX4.V5-ChIP-Seq(GSE75791)/Homer	NWTAAYCYAATCAWN	1	0.4063	0.9216	1	0.0032	171.3	0.0035
activators	genomic	Nkx2.5(Homeobox)/HL1-Nkx2.5.biotin-ChIP-Seq(GSE21529)/Homer	RRSCACTYAA	1	0.4053	0.9216	96	0.3107	15475.9	0.3207
activators	genomic	TEAD(TEA)/Fibroblast-PU.1-ChIP-Seq(Unpublished)/Homer	YCWGGAATGY	1	0.3787	0.9415	26	0.0841	4378.5	0.0907
activators	genomic	AP-2alpha(AP2)/Hela-AP2alpha-ChIP-Seq(GSE31477)/Homer	ATGCCCTGAGGC	1	0.3763	0.9415	39	0.1262	6482.5	0.1343
activators	genomic	PGR(NR)/EndoStromal-PGR-ChIP-Seq(GSE69539)/Homer	AAGAACATWHTGTTC	1	0.3659	0.9477	5	0.0162	910	0.0189
activators	genomic	E2F7(E2F)/Hela-E2F7-ChIP-Seq(GSE32673)/Homer	VDTTTCCCGCCA	1	0.3648	0.9477	4	0.0129	736.6	0.0153
activators	genomic	Gata6(Zf)/HUG1N-GATA6-ChIP-Seq(GSE51936)/Homer	YCTTATCTBN	1	0.3638	0.9477	27	0.0874	4564.7	0.0946
activators	genomic	GATA3(Zf),DR8/iTreg-Gata3-ChIP-Seq(GSE20898)/Homer	AGATSTNDNNDSAGATAASN	1	0.3588	0.9477	2	0.0065	379.8	0.0079
activators	genomic	PAX5(Paired,Homeobox)/GM12878-PAX5-ChIP-Seq(GSE32465)/Homer	GCAGCCAAGCRTGACH	1	0.3545	0.9477	16	0.0518	2775.7	0.0575
activators	genomic	TEAD4(TEA)/Tropoblast-Tead4-ChIP-Seq(GSE37350)/Homer	CCWGGAATGY	1	0.3427	0.9552	34	0.11	5737.6	0.1189
activators	genomic	RARg(NR)/ES-RARg-ChIP-Seq(GSE30538)/Homer	AGGTCAAGGTCA	1	0.3397	0.9552	1	0.0032	194.6	0.004
activators	genomic	MafF(bZIP)/HepG2-MafF-ChIP-Seq(GSE31477)/Homer	HWWGTCAGCAWWTTT	1	0.3233	0.9679	9	0.0291	1638.7	0.034
activators	genomic	FXR(NR),IR1/Liver-FXR-ChIP-Seq(Chong_et_al.)/Homer	AGGTCANTGACCTB	1	0.3111	0.9768	14	0.0453	2500.1	0.0518
activators	genomic	GATA3(Zf),DR4/iTreg-Gata3-ChIP-Seq(GSE20898)/Homer	AGATGKDGAGATAAG	1	0.3061	0.9788	2	0.0065	408.5	0.0085
activators	genomic	Gfi1b(Zf)/HPC7-Gfi1b-ChIP-Seq(GSE22178)/Homer	MAATCACTGC	1	0.3052	0.9788	33	0.1068	5647.7	0.117
activators	genomic	BMAL1(bHLH)/Liver-Bmal1-ChIP-Seq(GSE39860)/Homer	GNCACGTG	1	0.2967	0.9821	63	0.2039	10510.1	0.2178
activators	genomic	NF1:FOXA1(CTF,Forkhead)/LNCAP-FOXA1-ChIP-Seq(GSE27824)/Homer	WNTGTTTRYTTTGGCA	1	0.2942	0.9821	1	0.0032	213.7	0.0044
activators	genomic	Zac1(Zf)/Neuro2A-Plagl1-ChIP-Seq(GSE75942)/Homer	HAWGRGGCCM	1	0.2861	0.9866	128	0.4142	20837.6	0.4318
activators	genomic	Tbr1(T-box)/Cortex-Tbr1-ChIP-Seq(GSE71384)/Homer	AAGGTGTKAA	1	0.2787	0.991	45	0.1456	7657.9	0.1587
activators	genomic	PAX5(Paired,Homeobox),condensed/GM12878-PAX5-ChIP-Seq(GSE32465)/Homer	GTCACGCTCSCTGM	1	0.2778	0.991	3	0.0097	618.2	0.0128
activators	genomic	IRF3(IRF)/BMDM-Irf3-ChIP-Seq(GSE67343)/Homer	AGTTTCAKTTTC	1	0.2692	0.9945	8	0.0259	1528.3	0.0317
activators	genomic	TRPS1(Zf)/MCF7-TRPS1-ChIP-Seq(GSE107013)/Homer	AGATAAGANN	1	0.2578	1	63	0.2039	10618.9	0.22
activators	genomic	Esrrb(NR)/mES-Esrrb-ChIP-Seq(GSE11431)/Homer	KTGACCTTGA	1	0.2523	1	21	0.068	3772.3	0.0782
activators	genomic	HRE(HSF)/HepG2-HSF1-ChIP-Seq(GSE31477)/Homer	BSTTCTRGAABVTTCYAGAA	1	0.252	1	4	0.0129	828.2	0.0172
activators	genomic	ZNF317(Zf)/HEK293-ZNF317.GFP-ChIP-Seq(GSE58341)/Homer	GTCWGCTGTYYCTCT	1	0.2516	1	2	0.0065	444.6	0.0092
activators	genomic	PRDM14(Zf)/H1-PRDM14-ChIP-Seq(GSE22767)/Homer	RGGTCTCTAACY	1	0.2489	1	8	0.0259	1554.3	0.0322
activators	genomic	ZNF675(Zf)/HEK293-ZNF675.GFP-ChIP-Seq(GSE58341)/Homer	ARGAGGMCAAAATGW	1	0.2449	1	4	0.0129	835.9	0.0173
activators	genomic	ZNF519(Zf)/HEK293-ZNF519.GFP-ChIP-Seq(GSE58341)/Homer	GAGSCCGAGC	1	0.2439	1	9	0.0291	1737.8	0.036
activators	genomic	GATA:SCL(Zf,bHLH)/Ter119-SCL-ChIP-Seq(GSE18720)/Homer	CRGCTGBNGNSNNSAGATAA	1	0.2335	1	3	0.0097	656.1	0.0136
activators	genomic	GRE(NR),IR3/RAW264.7-GRE-ChIP-Seq(Unpublished)/Homer	VAGRACAKWCTGTYC	1	0.2325	1	5	0.0162	1034.7	0.0214
activators	genomic	PSE(SNAPc)/K562-mStart-Seq/Homer	WAVTCACCMTAASYDAAAAG	1	0.2226	1	13	0.0421	2469	0.0512
activators	genomic	Srebp1a(bHLH)/HepG2-Srebp1a-ChIP-Seq(GSE31477)/Homer	RTCACSCCAY	1	0.2114	1	9	0.0291	1786.6	0.037
activators	genomic	ZNF136(Zf)/HEK293-ZNF136.GFP-ChIP-Seq(GSE58341)/Homer	YTKGATAHAGTATTCTWGGTNGGCA	1	0.2071	1	3	0.0097	682.1	0.0141
activators	genomic	NPAS(bHLH)/Liver-NPAS-ChIP-Seq(GSE39860)/Homer	NVCACGTG	1	0.2017	1	54	0.1748	9340	0.1935
activators	genomic	E2F6(E2F)/Hela-E2F6-ChIP-Seq(GSE31477)/Homer	GGCGGGAARN	1	0.2002	1	19	0.0615	3544.5	0.0734
activators	genomic	SF1(NR)/H295R-Nr5a1-ChIP-Seq(GSE44220)/Homer	CAAGGHCANV	1	0.1998	1	15	0.0485	2858.9	0.0592
activators	genomic	LRF(Zf)/Erythroblasts-ZBTB7A-ChIP-Seq(GSE74977)/Homer	AAGACCCYYN	1	0.1918	1	67	0.2168	11482.7	0.2379
activators	genomic	Six4(Homeobox)/MCF7-SIX4-ChIP-Seq(Encode)/Homer	TGWAAYCTGABACCB	1	0.1863	1	1	0.0032	276.3	0.0057
activators	genomic	EKLF(Zf)/Erythrocyte-Klf1-ChIP-Seq(GSE20478)/Homer	NWGGGTGTGGCY	1	0.1853	1	7	0.0227	1467.5	0.0304
activators	genomic	Ptf1a(bHLH)/Panc1-Ptf1a-ChIP-Seq(GSE47459)/Homer	ACAGCTGTTN	1	0.18	1	121	0.3916	20140.8	0.4173
activators	genomic	CRX(Homeobox)/Retina-Crx-ChIP-Seq(GSE20012)/Homer	GCTAATCC	1	0.1612	1	103	0.3333	17380.6	0.3601
activators	genomic	Mef2b(MADS)/HEK293-Mef2b.V5-ChIP-Seq(GSE67450)/Homer	GCTATTTTTGGM	1	0.1598	1	36	0.1165	6524.6	0.1352
activators	genomic	Eomes(T-box)/H9-Eomes-ChIP-Seq(GSE26097)/Homer	ATTAACACCT	1	0.1565	1	72	0.233	12436.5	0.2577
activators	genomic	AP-2gamma(AP2)/MCF7-TFAP2C-ChIP-Seq(GSE21234)/Homer	SCCTSAGGSCAW	1	0.1539	1	46	0.1489	8205.6	0.17
activators	genomic	ERE(NR),IR3/MCF7-ERa-ChIP-Seq(Unpublished)/Homer	VAGGTCACNSTGACC	1	0.1531	1	7	0.0227	1524.6	0.0316
activators	genomic	Npas4(bHLH)/Neuron-Npas4-ChIP-Seq(GSE127793)/Homer	NHRTCACGACDN	1	0.1463	1	29	0.0939	5396.7	0.1118
activators	genomic	GATA3(Zf)/iTreg-Gata3-ChIP-Seq(GSE20898)/Homer	AGATAASR	1	0.1441	1	45	0.1456	8080.8	0.1674
activators	genomic	Brachyury(T-box)/Mesoendoderm-Brachyury-ChIP-exo(GSE54963)/Homer	ANTTMRCASBNNNGTGYKAAN	1	0.1424	1	6	0.0194	1356.5	0.0281
activators	genomic	SCRT1(Zf)/HEK293-SCRT1.eGFP-ChIP-Seq(Encode)/Homer	GCAACAGGTG	1	0.1294	1	10	0.0324	2132.3	0.0442
activators	genomic	c-Myc(bHLH)/mES-cMyc-ChIP-Seq(GSE11431)/Homer	VVCCACGTGG	1	0.1291	1	15	0.0485	3034.3	0.0629
activators	genomic	FOXA1:AR(Forkhead,NR)/LNCAP-AR-ChIP-Seq(GSE27824)/Homer	AGTAAACAAAAAAGAACAND	1	0.1261	1	1	0.0032	332.3	0.0069
activators	genomic	Pitx1(Homeobox)/Chicken-Pitx1-ChIP-Seq(GSE38910)/Homer	TAATCCCN	1	0.1248	1	164	0.5307	27155.9	0.5627
activators	genomic	GRE(NR),IR3/A549-GR-ChIP-Seq(GSE32465)/Homer	NRGVACABNVTGTYCY	1	0.1244	1	2	0.0065	574.9	0.0119
activators	genomic	Mef2a(MADS)/HL1-Mef2a.biotin-ChIP-Seq(GSE21529)/Homer	CYAAAAATAG	1	0.1177	1	22	0.0712	4301	0.0891
activators	genomic	Mouse_Recombination_Hotspot(Zf)/Testis-DMC1-ChIP-Seq(GSE24438)/Homer	ACTYKNATTCGTGNTACTTC	1	0.1107	1	1	0.0032	351.3	0.0073
activators	genomic	NFkB-p65-Rel(RHD)/ThioMac-LPS-Expression(GSE23622)/Homer	GGAAATTCCC	1	0.1107	1	1	0.0032	351.7	0.0073
activators	genomic	HIF-1b(HLH)/T47D-HIF1b-ChIP-Seq(GSE59937)/Homer	RTACGTGC	1	0.1072	1	32	0.1036	6064.3	0.1257
activators	genomic	ZNF768(Zf)/Rajj-ZNF768-ChIP-Seq(GSE111879)/Homer	RHHCAGAGAGGB	1	0.1063	1	1	0.0032	357.4	0.0074
activators	genomic	NFkB-p50,p52(RHD)/Monocyte-p50-ChIP-Chip(Schreiber_et_al.)/Homer	GGGGGAATCCCC	1	0.1023	1	3	0.0097	833.7	0.0173
activators	genomic	CEBP:CEBP(bZIP)/MEF-Chop-ChIP-Seq(GSE35681)/Homer	NTNATGCAAYMNNHTGMAAY	1	0.09849	1	3	0.0097	841.4	0.0174
activators	genomic	Duxbl(Homeobox)/NIH3T3-Duxbl.HA-ChIP-Seq(GSE119782)/Homer	TAAYCYAATCAA	1	0.09664	1	1	0.0032	371.2	0.0077
activators	genomic	Bcl11a(Zf)/HSPC-BCL11A-ChIP-Seq(GSE104676)/Homer	TYTGACCASWRG	1	0.09428	1	29	0.0939	5614.3	0.1163
activators	genomic	ZBTB12(Zf)/HEK293-ZBTB12.GFP-ChIP-Seq(GSE58341)/Homer	NGNTCTAGAACCNGV	1	0.08587	1	10	0.0324	2266.5	0.047
activators	genomic	ARE(NR)/LNCAP-AR-ChIP-Seq(GSE27824)/Homer	RGRACASNSTGTYCYB	1	0.08173	1	5	0.0162	1304.7	0.027
activators	genomic	bHLHE41(bHLH)/proB-Bhlhe41-ChIP-Seq(GSE93764)/Homer	KCACGTGMCN	1	0.07595	1	36	0.1165	6920.2	0.1434
activators	genomic	TEAD3(TEA)/HepG2-TEAD3-ChIP-Seq(Encode)/Homer	TRCATTCCAG	1	0.07252	1	37	0.1197	7115	0.1474
activators	genomic	RBPJ:Ebox(?,bHLH)/Panc1-Rbpj1-ChIP-Seq(GSE47459)/Homer	GGGRAARRGRMCAGMTG	1	0.06923	1	10	0.0324	2334.8	0.0484
activators	genomic	Nr5a2(NR)/mES-Nr5a2-ChIP-Seq(GSE19019)/Homer	BTCAAGGTCA	1	0.06883	1	14	0.0453	3086.1	0.0639
activators	genomic	Cdx2(Homeobox)/mES-Cdx2-ChIP-Seq(GSE14586)/Homer	GYMATAAAAH	1	0.06754	1	16	0.0518	3460.6	0.0717
activators	genomic	HIF-1a(bHLH)/MCF7-HIF1a-ChIP-Seq(GSE28352)/Homer	TACGTGCV	1	0.06403	1	5	0.0162	1365	0.0283
activators	genomic	E2F1(E2F)/Hela-E2F1-ChIP-Seq(GSE22478)/Homer	CWGGCGGGAA	1	0.06287	1	6	0.0194	1575.2	0.0326
activators	genomic	Mef2c(MADS)/GM12878-Mef2c-ChIP-Seq(GSE32465)/Homer	DCYAAAAATAGM	1	0.05833	1	22	0.0712	4600.5	0.0953
activators	genomic	Klf4(Zf)/mES-Klf4-ChIP-Seq(GSE11431)/Homer	GCCACACCCA	1	0.04584	1	13	0.0421	3037.7	0.0629
activators	genomic	TEAD2(TEA)/Py2T-Tead2-ChIP-Seq(GSE55709)/Homer	CCWGGAATGY	1	0.04255	1	16	0.0518	3627	0.0752
activators	genomic	THRb(NR)/Liver-NR1A2-ChIP-Seq(GSE52613)/Homer	TRAGGTCA	1	0.04	1	148	0.479	25450.5	0.5274
activators	genomic	Ascl2(bHLH)/ESC-Ascl2-ChIP-Seq(GSE97712)/Homer	SSRGCAGCTGCH	1	0.03172	1	50	0.1618	9743	0.2019
activators	genomic	DMRT6(DM)/Testis-DMRT6-ChIP-Seq(GSE60440)/Homer	YDGHTACAWTGTADC	1	0.02811	1	2	0.0065	845.7	0.0175
activators	genomic	COUP-TFII(NR)/Artia-Nr2f2-ChIP-Seq(GSE46497)/Homer	AGRGGTCA	1	0.02744	1	66	0.2136	12510.8	0.2592
activators	genomic	Nr5a2(NR)/Pancreas-LRH1-ChIP-Seq(GSE34295)/Homer	BTCAAGGTCA	1	0.02624	1	19	0.0615	4355.3	0.0902
activators	genomic	Reverb(NR),DR2/RAW-Reverba.biotin-ChIP-Seq(GSE45914)/Homer	GTRGGTCASTGGGTCA	1	0.02357	1	3	0.0097	1133	0.0235
activators	genomic	Erra(NR)/HepG2-Erra-ChIP-Seq(GSE31477)/Homer	CAAAGGTCAG	1	0.023	1	84	0.2718	15578.5	0.3228
activators	genomic	HEB(bHLH)/mES-Heb-ChIP-Seq(GSE53233)/Homer	VCAGCTGBNN	1	0.02152	1	84	0.2718	15614.2	0.3235
activators	genomic	Twist(bHLH)/HMLE-TWIST1-ChIP-Seq(Chang_et_al)/Homer	VCAKCTGGNNNCCAGMTGBN	1	0.02114	1	2	0.0065	896.2	0.0186
activators	genomic	Tbet(T-box)/CD8-Tbet-ChIP-Seq(GSE33802)/Homer	AGGTGTGAAM	1	0.01565	1	28	0.0906	6200.3	0.1285
activators	genomic	NPAS2(bHLH)/Liver-NPAS2-ChIP-Seq(GSE39860)/Homer	KCCACGTGAC	1	0.01507	1	33	0.1068	7116.9	0.1475
activators	genomic	Tbx21(T-box)/GM12878-TBX21-ChIP-Seq(Encode)/Homer	AGGTGTGAAA	1	0.01338	1	28	0.0906	6259.5	0.1297
activators	genomic	E2A(bHLH)/proBcell-E2A-ChIP-Seq(GSE21978)/Homer	DNRCAGCTGY	1	0.01285	1	66	0.2136	12890.9	0.2671
activators	genomic	ZNF416(Zf)/HEK293-ZNF416.GFP-ChIP-Seq(GSE58341)/Homer	WDNCTGGGCA	1	0.01199	1	62	0.2006	12248	0.2538
activators	genomic	COUP-TFII(NR)/K562-NR2F1-ChIP-Seq(Encode)/Homer	GKBCARAGGTCA	1	0.0101	1	54	0.1748	10962.4	0.2272
activators	genomic	DMRT1(DM)/Testis-DMRT1-ChIP-Seq(GSE64892)/Homer	TWGHWACAWTGTWDC	1	0.009458	1	2	0.0065	1038.2	0.0215
activators	genomic	RAR:RXR(NR),DR0/ES-RAR-ChIP-Seq(GSE56893)/Homer	AGGTCAAGGTCA	1	0.009408	1	1	0.0032	724.6	0.015
activators	genomic	Bapx1(Homeobox)/VertebralCol-Bapx1-ChIP-Seq(GSE36672)/Homer	TTRAGTGSYK	1	0.006555	1	88	0.2848	16869	0.3495
activators	genomic	THRb(NR)/HepG2-THRb.Flag-ChIP-Seq(Encode)/Homer	GGTCACCTGAGGTCA	1	0.005931	1	22	0.0712	5424.1	0.1124
activators	genomic	Nkx2.2(Homeobox)/NPC-Nkx2.2-ChIP-Seq(GSE61673)/Homer	BTBRAGTGSN	1	0.005218	1	76	0.246	14985.6	0.3105
activators	genomic	HINFP(Zf)/K562-HINFP.eGFP-ChIP-Seq(Encode)/Homer	TWVGGTCCGC	1	0.002939	1	3	0.0097	1531	0.0317
activators	genomic	Nkx2.1(Homeobox)/LungAC-Nkx2.1-ChIP-Seq(GSE43252)/Homer	RSCACTYRAG	1	0.00268	1	101	0.3269	19403.3	0.4021
activators	genomic	EAR2(NR)/K562-NR2F6-ChIP-Seq(Encode)/Homer	NRBCARRGGTCA	1	0.001651	1	46	0.1489	10285.3	0.2131
activators	genomic	CEBP(bZIP)/ThioMac-CEBPb-ChIP-Seq(GSE21512)/Homer	ATTGCGCAAC	1	0.001335	1	14	0.0453	4258.9	0.0883
activators	genomic	Tbx6(T-box)/ESC-Tbx6-ChIP-Seq(GSE93524)/Homer	DAGGTGTBAA	1	0.001328	1	28	0.0906	7048	0.146
activators	genomic	GSC(Homeobox)/FrogEmbryos-GSC-ChIP-Seq(DRA000576)/Homer	RGGATTAR	1	0.001307	1	51	0.165	11260	0.2333
activators	genomic	THRa(NR)/C17.2-THRa-ChIP-Seq(GSE38347)/Homer	GGTCANYTGAGGWCA	1	0.000919	1	14	0.0453	4354.4	0.0902
activators	genomic	GLIS3(Zf)/Thyroid-Glis3.GFP-ChIP-Seq(GSE103297)/Homer	CTCCCTGGGAGGCCN	1	0.000657	1	70	0.2265	14818	0.307
activators	genomic	Tbx5(T-box)/HL1-Tbx5.biotin-ChIP-Seq(GSE21529)/Homer	AGGTGTCA	1	0.000625	1	116	0.3754	22429.3	0.4648
activators	genomic	Slug(Zf)/Mesoderm-Snai2-ChIP-Seq(GSE61475)/Homer	SNGCACCTGCHS	1	0.00039	1	17	0.055	5207	0.1079
activators	genomic	Nkx3.1(Homeobox)/LNCaP-Nkx3.1-ChIP-Seq(GSE28264)/Homer	AAGCACTTAA	1	1.6e-05	1	67	0.2168	15550.3	0.3222
activators	genomic	RARa(NR)/K562-RARa-ChIP-Seq(Encode)/Homer	TTGAMCTTTG	1	4e-06	1	91	0.2945	20035.3	0.4152
activators	genomic	ZEB2(Zf)/SNU398-ZEB2-ChIP-Seq(GSE103048)/Homer	GNMCAGGTGTGC	1	0	1	23	0.0744	8076.5	0.1674
activators	genomic	Snail1(Zf)/LS174T-SNAIL1.HA-ChIP-Seq(GSE127183)/Homer	TRCACCTGCY	1	0	1	22	0.0712	8003.2	0.1658
activators	genomic	ZEB1(Zf)/PDAC-ZEB1-ChIP-Seq(GSE64557)/Homer	VCAGGTRDRY	1	0	1	47	0.1521	13566.2	0.2811
activators	genomic	E2A(bHLH),near_PU.1/Bcell-PU.1-ChIP-Seq(GSE21512)/Homer	NVCACCTGBN	1	0	1	35	0.1133	12000.2	0.2487
activators	genomic	RAR:RXR(NR),DR5/ES-RAR-ChIP-Seq(GSE56893)/Homer	RGGTCADNNAGAGGTCAV	1	0	1	0	0	166.7	0.0035
activators	genomic	DUX(Homeobox)/C2C12-Dux-ChIP-Seq(GSE87279)/Homer	BCWGATTCAATCAAN	1	0	1	0	0	12.9	0.0003
activators	genomic	EBNA1(EBV-virus)/Raji-EBNA1-ChIP-Seq(GSE30709)/Homer	GGYAGCAYDTGCTDCCCNNN	1	0	1	0	0	82.6	0.0017
activators	genomic	GFX(?)/Promoter/Homer	ATTCTCGCGAGA	1	0	1	0	0	81.7	0.0017
activators	genomic	LXRE(NR),DR4/RAW-LXRb.biotin-ChIP-Seq(GSE21512)/Homer	RGGTTACTANAGGTCA	1	0	1	0	0	1369.4	0.0284
activators	genomic	Pax7(Paired,Homeobox),longest/Myoblast-Pax7-ChIP-Seq(GSE25064)/Homer	NTAATTDGCYAATTANNWWD	1	0	1	0	0	165	0.0034
activators	genomic	Pax7(Paired,Homeobox),long/Myoblast-Pax7-ChIP-Seq(GSE25064)/Homer	TAATCHGATTAC	1	0	1	0	0	114.6	0.0024
activators	genomic	REST-NRSF(Zf)/Jurkat-NRSF-ChIP-Seq/Homer	GGMGCTGTCCATGGTGCTGA	1	0	1	0	0	49.9	0.001
activators	genomic	ZBTB33(Zf)/GM12878-ZBTB33-ChIP-Seq(GSE32465)/Homer	GGVTCTCGCGAGAAC	1	0	1	0	0	207.1	0.0043
activators	genomic	ZFP3(Zf)/HEK293-ZFP3.GFP-ChIP-Seq(GSE58341)/Homer	GGGTTTTGAAGGATGARTAGGAGTT	1	0	1	0	0	28.9	0.0006
activators	genomic	ZKSCAN1(Zf)/HepG2-ZKSCAN1-ChIP-Seq(Encode)/Homer	GCACAYAGTAGGKCY	1	0	1	0	0	188.4	0.0039
activators	genomic	ZNF16(Zf)/HEK293-ZNF16.GFP-ChIP-Seq(GSE58341)/Homer	MACCTTCYATGGCTCCCTAKTGCCY	1	0	1	0	0	88.6	0.0018
activators	genomic	ZNF528(Zf)/HEK293-ZNF528.GFP-ChIP-Seq(GSE58341)/Homer	AGAAATGACTTCCCT	1	0	1	0	0	23.3	0.0005
repressors	scramble-like	AP-2gamma(AP2)/MCF7-TFAP2C-ChIP-Seq(GSE21234)/Homer	SCCTSAGGSCAW	1e-08	19.51	0	149	0.4715	1790.6	0.3137
repressors	scramble-like	THRb(NR)/HepG2-THRb.Flag-ChIP-Seq(Encode)/Homer	GGTCACCTGAGGTCA	1e-08	18.77	0	35	0.1108	207	0.0363
repressors	scramble-like	Sox3(HMG)/NPC-Sox3-ChIP-Seq(GSE33059)/Homer	CCWTTGTY	1e-07	16.16	0	62	0.1962	558.5	0.0978
repressors	scramble-like	PAX5(Paired,Homeobox),condensed/GM12878-PAX5-ChIP-Seq(GSE32465)/Homer	GTCACGCTCSCTGM	1e-06	15.89	0	9	0.0285	14.3	0.0025
repressors	scramble-like	Hoxd10(Homeobox)/ChickenMSG-Hoxd10.Flag-ChIP-Seq(GSE86088)/Homer	GGCMATGAAA	1e-05	13.67	0.0001	19	0.0601	91.7	0.0161
repressors	scramble-like	Tbr1(T-box)/Cortex-Tbr1-ChIP-Seq(GSE71384)/Homer	AAGGTGTKAA	1e-05	13.57	0.0001	24	0.0759	139.9	0.0245
repressors	scramble-like	PRDM14(Zf)/H1-PRDM14-ChIP-Seq(GSE22767)/Homer	RGGTCTCTAACY	1e-05	12.96	0.0001	9	0.0285	20.9	0.0037
repressors	scramble-like	Eomes(T-box)/H9-Eomes-ChIP-Seq(GSE26097)/Homer	ATTAACACCT	1e-05	12.8	0.0002	38	0.1203	303.7	0.0532
repressors	scramble-like	Sox21(HMG)/ESC-SOX21-ChIP-Seq(GSE110505)/Homer	BCCWTTGTBYKV	1e-05	12.16	0.0003	65	0.2057	671.4	0.1176
repressors	scramble-like	ZNF652/HepG2-ZNF652.Flag-ChIP-Seq(Encode)/Homer	TTAACCCTTTVNKKN	1e-05	11.99	0.0003	8	0.0253	17.8	0.0031
repressors	scramble-like	THRa(NR)/C17.2-THRa-ChIP-Seq(GSE38347)/Homer	GGTCANYTGAGGWCA	1e-05	11.91	0.0003	19	0.0601	103.2	0.0181
repressors	scramble-like	AP-2alpha(AP2)/Hela-AP2alpha-ChIP-Seq(GSE31477)/Homer	ATGCCCTGAGGC	0.0001	10.74	0.0008	117	0.3703	1506.1	0.2639
repressors	scramble-like	Sox17(HMG)/Endoderm-Sox17-ChIP-Seq(GSE61475)/Homer	CCATTGTTYB	0.0001	10.43	0.001	28	0.0886	214.1	0.0375
repressors	scramble-like	GLIS3(Zf)/Thyroid-Glis3.GFP-ChIP-Seq(GSE103297)/Homer	CTCCCTGGGAGGCCN	0.0001	10.05	0.0014	168	0.5316	2399.5	0.4204
repressors	scramble-like	PRDM15(Zf)/ESC-Prdm15-ChIP-Seq(GSE73694)/Homer	YCCDNTCCAGGTTTT	0.0001	9.996	0.0014	39	0.1234	357.1	0.0626
repressors	scramble-like	HOXB13(Homeobox)/ProstateTumor-HOXB13-ChIP-Seq(GSE56288)/Homer	TTTTATKRGG	0.0001	9.964	0.0014	14	0.0443	70	0.0123
repressors	scramble-like	Fra1(bZIP)/BT549-Fra1-ChIP-Seq(GSE46166)/Homer	NNATGASTCATH	0.0001	9.722	0.0016	15	0.0475	81.1	0.0142
repressors	scramble-like	Fos(bZIP)/TSC-Fos-ChIP-Seq(GSE110950)/Homer	NDATGASTCAYN	0.0001	9.587	0.0017	15	0.0475	82.1	0.0144
repressors	scramble-like	Sox15(HMG)/CPA-Sox15-ChIP-Seq(GSE62909)/Homer	RAACAATGGN	0.0001	9.413	0.0019	39	0.1234	367.5	0.0644
repressors	scramble-like	Zic3(Zf)/mES-Zic3-ChIP-Seq(GSE37889)/Homer	GGCCYCCTGCTGDGH	0.001	9.045	0.0026	62	0.1962	698.3	0.1223
repressors	scramble-like	ZNF467(Zf)/HEK293-ZNF467.GFP-ChIP-Seq(GSE58341)/Homer	TGGGGAAGGGCM	0.001	8.903	0.0029	95	0.3006	1210.4	0.2121
repressors	scramble-like	Hand2(bHLH)/Mesoderm-Hand2-ChIP-Seq(GSE61475)/Homer	TGACANARRCCAGRC	0.001	8.88	0.0029	12	0.038	59.4	0.0104
repressors	scramble-like	CDX4(Homeobox)/ZebrafishEmbryos-Cdx4.Myc-ChIP-Seq(GSE48254)/Homer	NGYCATAAAWCH	0.001	8.579	0.0036	11	0.0348	52.3	0.0092
repressors	scramble-like	Zac1(Zf)/Neuro2A-Plagl1-ChIP-Seq(GSE75942)/Homer	HAWGRGGCCM	0.001	8.226	0.0049	200	0.6329	3053.9	0.535
repressors	scramble-like	Hoxd11(Homeobox)/ChickenMSG-Hoxd11.Flag-ChIP-Seq(GSE86088)/Homer	VGCCATAAAA	0.001	8.153	0.0051	33	0.1044	310.4	0.0544
repressors	scramble-like	LEF1(HMG)/H1-LEF1-ChIP-Seq(GSE64758)/Homer	CCTTTGATST	0.001	7.875	0.0064	12	0.038	66	0.0116
repressors	scramble-like	GATA(Zf),IR3/iTreg-Gata3-ChIP-Seq(GSE20898)/Homer	NNNNNBAGATAWYATCTVHN	0.001	7.867	0.0064	4	0.0127	6.3	0.0011
repressors	scramble-like	Sox10(HMG)/SciaticNerve-Sox3-ChIP-Seq(GSE35132)/Homer	CCWTTGTYYB	0.001	7.687	0.0072	58	0.1835	674.9	0.1182
repressors	scramble-like	p53(p53)/mES-cMyc-ChIP-Seq(GSE11431)/Homer	ACATGCCCGGGCAT	0.001	7.31	0.0101	3	0.0095	3.7	0.0007
repressors	scramble-like	Pitx1(Homeobox)/Chicken-Pitx1-ChIP-Seq(GSE38910)/Homer	TAATCCCN	0.001	7.277	0.0101	84	0.2658	1089.5	0.1909
repressors	scramble-like	CUX1(Homeobox)/K562-CUX1-ChIP-Seq(GSE92882)/Homer	TATCGATNAN	0.001	7.251	0.0101	8	0.0253	35	0.0061
repressors	scramble-like	Ets1-distal(ETS)/CD4+-PolII-ChIP-Seq(Barski_et_al.)/Homer	MACAGGAAGT	0.001	7.251	0.0101	8	0.0253	34.9	0.0061
repressors	scramble-like	AP-1(bZIP)/ThioMac-PU.1-ChIP-Seq(GSE21512)/Homer	VTGACTCATC	0.001	7.108	0.0109	18	0.057	138.1	0.0242
repressors	scramble-like	Phox2a(Homeobox)/Neuron-Phox2a-ChIP-Seq(GSE31456)/Homer	YTAATYNRATTA	0.001	6.939	0.0125	6	0.019	20.7	0.0036
repressors	scramble-like	Atf3(bZIP)/GBM-ATF3-ChIP-Seq(GSE33912)/Homer	DATGASTCATHN	0.01	6.848	0.0133	16	0.0506	118.7	0.0208
repressors	scramble-like	Hoxa13(Homeobox)/ChickenMSG-Hoxa13.Flag-ChIP-Seq(GSE86088)/Homer	CYHATAAAAN	0.01	6.847	0.0133	30	0.0949	294.4	0.0516
repressors	scramble-like	TCFL2(HMG)/K562-TCF7L2-ChIP-Seq(GSE29196)/Homer	ACWTCAAAGG	0.01	6.802	0.0133	4	0.0127	8.2	0.0014
repressors	scramble-like	Fra2(bZIP)/Striatum-Fra2-ChIP-Seq(GSE43429)/Homer	GGATGACTCATC	0.01	6.64	0.0151	15	0.0475	109.7	0.0192
repressors	scramble-like	OCT:OCT(POU,Homeobox,IR1)/NPC-Brn2-ChIP-Seq(GSE35496)/Homer	ATGAATWATTCATGA	0.01	6.521	0.0162	2	0.0063	1	0.0002
repressors	scramble-like	ZNF16(Zf)/HEK293-ZNF16.GFP-ChIP-Seq(GSE58341)/Homer	MACCTTCYATGGCTCCCTAKTGCCY	0.01	6.521	0.0162	2	0.0063	0.7	0.0001
repressors	scramble-like	Sox2(HMG)/mES-Sox2-ChIP-Seq(GSE11431)/Homer	BCCATTGTTC	0.01	6.33	0.0191	42	0.1329	474.6	0.0831
repressors	scramble-like	BATF(bZIP)/Th17-BATF-ChIP-Seq(GSE39756)/Homer	DATGASTCAT	0.01	6.295	0.0193	15	0.0475	113.4	0.0199
repressors	scramble-like	RUNX(Runt)/HPC7-Runx1-ChIP-Seq(GSE22178)/Homer	SAAACCACAG	0.01	6.244	0.0199	12	0.038	80.2	0.0141
repressors	scramble-like	IRF3(IRF)/BMDM-Irf3-ChIP-Seq(GSE67343)/Homer	AGTTTCAKTTTC	0.01	6.237	0.0199	6	0.019	23.9	0.0042
repressors	scramble-like	Prop1(Homeobox)/GHFT1-PROP1.biotin-ChIP-Seq(GSE77302)/Homer	NTAATBNAATTA	0.01	6.089	0.0222	7	0.0222	32.1	0.0056
repressors	scramble-like	Phox2b(Homeobox)/CLBGA-PHOX2B-ChIP-Seq(GSE90683)/Homer	TTAATTNAATTA	0.01	5.996	0.0238	4	0.0127	10.1	0.0018
repressors	scramble-like	Usf2(bHLH)/C2C12-Usf2-ChIP-Seq(GSE36030)/Homer	GTCACGTGGT	0.01	5.828	0.0276	6	0.019	25.7	0.0045
repressors	scramble-like	JunB(bZIP)/DendriticCells-Junb-ChIP-Seq(GSE36099)/Homer	RATGASTCAT	0.01	5.747	0.0293	14	0.0443	108.1	0.0189
repressors	scramble-like	Fosl2(bZIP)/3T3L1-Fosl2-ChIP-Seq(GSE56872)/Homer	NATGASTCABNN	0.01	5.685	0.0305	10	0.0316	64.9	0.0114
repressors	scramble-like	TR4(NR),DR1/Hela-TR4-ChIP-Seq(GSE24685)/Homer	GAGGTCAAAGGTCA	0.01	5.657	0.0307	4	0.0127	11.8	0.0021
repressors	scramble-like	Gli2(Zf)/GM2-Gli2-ChIP-Chip(GSE112702)/Homer	YSTGGGTGGTCT	0.01	5.59	0.0322	18	0.057	159.8	0.028
repressors	scramble-like	Pdx1(Homeobox)/Islet-Pdx1-ChIP-Seq(SRA008281)/Homer	YCATYAATCA	0.01	5.464	0.0359	11	0.0348	77.5	0.0136
repressors	scramble-like	Cdx2(Homeobox)/mES-Cdx2-ChIP-Seq(GSE14586)/Homer	GYMATAAAAH	0.01	5.449	0.0359	7	0.0222	36.6	0.0064
repressors	scramble-like	Sox4(HMG)/proB-Sox4-ChIP-Seq(GSE50066)/Homer	YCTTTGTTCC	0.01	5.385	0.0374	40	0.1266	470.3	0.0824
repressors	scramble-like	ZSCAN22(Zf)/HEK293-ZSCAN22.GFP-ChIP-Seq(GSE58341)/Homer	SMCAGTCWGAKGGAGGAGGC	0.01	5.301	0.0399	9	0.0285	57.6	0.0101
repressors	scramble-like	Slug(Zf)/Mesoderm-Snai2-ChIP-Seq(GSE61475)/Homer	SNGCACCTGCHS	0.01	5.254	0.0411	35	0.1108	400.1	0.0701
repressors	scramble-like	HINFP(Zf)/K562-HINFP.eGFP-ChIP-Seq(Encode)/Homer	TWVGGTCCGC	0.01	5.123	0.046	51	0.1614	645.3	0.113
repressors	scramble-like	PU.1:IRF8(ETS:IRF)/pDC-Irf8-ChIP-Seq(GSE66899)/Homer	GGAAGTGAAAST	0.01	5.075	0.0474	4	0.0127	13.9	0.0024
repressors	scramble-like	Pit1+1bp(Homeobox)/GCrat-Pit1-ChIP-Seq(GSE58009)/Homer	ATGCATAATTCA	0.01	5.007	0.0499	5	0.0158	21.6	0.0038
repressors	scramble-like	Mef2b(MADS)/HEK293-Mef2b.V5-ChIP-Seq(GSE67450)/Homer	GCTATTTTTGGM	0.01	4.98	0.0504	9	0.0285	60.9	0.0107
repressors	scramble-like	Znf263(Zf)/K562-Znf263-ChIP-Seq(GSE31477)/Homer	CVGTSCTCCC	0.01	4.853	0.0563	109	0.3449	1605.6	0.2813
repressors	scramble-like	Sox7(HMG)/ESC-Sox7-ChIP-Seq(GSE133899)/Homer	VVRRAACAATGG	0.01	4.812	0.0577	18	0.057	172.2	0.0302
repressors	scramble-like	Oct4(POU,Homeobox)/mES-Oct4-ChIP-Seq(GSE11431)/Homer	ATTTGCATAW	0.01	4.749	0.0605	12	0.038	97.7	0.0171
repressors	scramble-like	Tlx?(NR)/NPC-H3K4me1-ChIP-Seq(GSE16256)/Homer	CTGGCAGSCTGCCA	0.01	4.749	0.0605	23	0.0728	241.7	0.0423
repressors	scramble-like	Zic(Zf)/Cerebellum-ZIC1.2-ChIP-Seq(GSE60731)/Homer	CCTGCTGAGH	0.01	4.746	0.0605	49	0.1551	627.1	0.1099
repressors	scramble-like	E2F3(E2F)/MEF-E2F3-ChIP-Seq(GSE71376)/Homer	BTKGGCGGGAAA	0.01	4.732	0.0605	116	0.3671	1731.7	0.3034
repressors	scramble-like	Tgif1(Homeobox)/mES-Tgif1-ChIP-Seq(GSE55404)/Homer	YTGWCADY	0.1	4.559	0.0688	51	0.1614	665.5	0.1166
repressors	scramble-like	ZBTB12(Zf)/HEK293-ZBTB12.GFP-ChIP-Seq(GSE58341)/Homer	NGNTCTAGAACCNGV	0.1	4.527	0.07	7	0.0222	43.1	0.0076
repressors	scramble-like	Jun-AP1(bZIP)/K562-cJun-ChIP-Seq(GSE31477)/Homer	GATGASTCATCN	0.1	4.485	0.0719	8	0.0253	54.9	0.0096
repressors	scramble-like	E2A(bHLH),near_PU.1/Bcell-PU.1-ChIP-Seq(GSE21512)/Homer	NVCACCTGBN	0.1	4.424	0.0754	70	0.2215	975.8	0.171
repressors	scramble-like	CEBP(bZIP)/ThioMac-CEBPb-ChIP-Seq(GSE21512)/Homer	ATTGCGCAAC	0.1	4.39	0.0769	6	0.019	34.9	0.0061
repressors	scramble-like	p63(p53)/Keratinocyte-p63-ChIP-Seq(GSE17611)/Homer	NNDRCATGYCYNRRCATGYH	0.1	4.192	0.0924	8	0.0253	57.8	0.0101
repressors	scramble-like	HRE(HSF)/HepG2-HSF1-ChIP-Seq(GSE31477)/Homer	BSTTCTRGAABVTTCYAGAA	0.1	4.172	0.093	4	0.0127	17.6	0.0031
repressors	scramble-like	AMYB(HTH)/Testes-AMYB-ChIP-Seq(GSE44588)/Homer	TGGCAGTTGG	0.1	4.113	0.0973	34	0.1076	419	0.0734
repressors	scramble-like	E2F1(E2F)/Hela-E2F1-ChIP-Seq(GSE22478)/Homer	CWGGCGGGAA	0.1	4.066	0.1006	57	0.1804	780.3	0.1367
repressors	scramble-like	PBX1(Homeobox)/MCF7-PBX1-ChIP-Seq(GSE28007)/Homer	GSCTGTCACTCA	0.1	3.981	0.1081	3	0.0095	10.4	0.0018
repressors	scramble-like	PBX2(Homeobox)/K562-PBX2-ChIP-Seq(Encode)/Homer	RTGATTKATRGN	0.1	3.92	0.1134	8	0.0253	60.3	0.0106
repressors	scramble-like	Tcfcp2l1(CP2)/mES-Tcfcp2l1-ChIP-Seq(GSE11431)/Homer	NRAACCRGTTYRAACCRGYT	0.1	3.902	0.114	9	0.0285	72.2	0.0127
repressors	scramble-like	Tcf7(HMG)/GM12878-TCF7-ChIP-Seq(Encode)/Homer	CTTTGATGTGSB	0.1	3.876	0.1154	5	0.0158	28.8	0.005
repressors	scramble-like	ELF3(ETS)/PDAC-ELF3-ChIP-Seq(GSE64557)/Homer	ANCAGGAAGT	0.1	3.858	0.1161	17	0.0538	177.5	0.0311
repressors	scramble-like	RUNX1(Runt)/Jurkat-RUNX1-ChIP-Seq(GSE29180)/Homer	AAACCACARM	0.1	3.74	0.129	12	0.038	112.9	0.0198
repressors	scramble-like	RORa(NR)/Liver-Rora-ChIP-Seq(GSE101115)/Homer	AAWCTAGGTCARDNN	0.1	3.735	0.129	3	0.0095	11.5	0.002
repressors	scramble-like	ZNF317(Zf)/HEK293-ZNF317.GFP-ChIP-Seq(GSE58341)/Homer	GTCWGCTGTYYCTCT	0.1	3.735	0.129	3	0.0095	11.3	0.002
repressors	scramble-like	ZNF711(Zf)/SHSY5Y-ZNF711-ChIP-Seq(GSE20673)/Homer	AGGCCTAG	0.1	3.714	0.129	201	0.6361	3311.2	0.5801
repressors	scramble-like	NFAT(RHD)/Jurkat-NFATC1-ChIP-Seq(Jolma_et_al.)/Homer	ATTTTCCATT	0.1	3.703	0.129	10	0.0316	87.5	0.0153
repressors	scramble-like	Gata4(Zf)/Heart-Gata4-ChIP-Seq(GSE35151)/Homer	NBWGATAAGR	0.1	3.69	0.129	15	0.0475	153.6	0.0269
repressors	scramble-like	STAT1(Stat)/HelaS3-STAT1-ChIP-Seq(GSE12782)/Homer	NATTTCCNGGAAAT	0.1	3.649	0.1316	4	0.0127	20.4	0.0036
repressors	scramble-like	Zic2(Zf)/ESC-Zic2-ChIP-Seq(SRP197560)/Homer	CHCAGCRGGRGG	0.1	3.553	0.1431	53	0.1677	738.4	0.1294
repressors	scramble-like	Chop(bZIP)/MEF-Chop-ChIP-Seq(GSE35681)/Homer	ATTGCATCAT	0.1	3.514	0.1456	3	0.0095	12.4	0.0022
repressors	scramble-like	RAR:RXR(NR),DR0/ES-RAR-ChIP-Seq(GSE56893)/Homer	AGGTCAAGGTCA	0.1	3.514	0.1456	3	0.0095	13	0.0023
repressors	scramble-like	Nkx3.1(Homeobox)/LNCaP-Nkx3.1-ChIP-Seq(GSE28264)/Homer	AAGCACTTAA	0.1	3.448	0.1538	43	0.1361	582.7	0.1021
repressors	scramble-like	Hoxd13(Homeobox)/ChickenMSG-Hoxd13.Flag-ChIP-Seq(GSE86088)/Homer	NCYAATAAAA	0.1	3.416	0.157	20	0.0633	230.8	0.0404
repressors	scramble-like	Hoxb4(Homeobox)/ES-Hoxb4-ChIP-Seq(GSE34014)/Homer	TGATTRATGGCY	0.1	3.351	0.1658	4	0.0127	22.4	0.0039
repressors	scramble-like	MYNN(Zf)/HEK293-MYNN.eGFP-ChIP-Seq(Encode)/Homer	TTCAAAWTAAAAGTC	0.1	3.313	0.1704	3	0.0095	13.7	0.0024
repressors	scramble-like	WT1(Zf)/Kidney-WT1-ChIP-Seq(GSE90016)/Homer	MCTCCCMCRCAB	0.1	3.193	0.1902	90	0.2848	1375.5	0.241
repressors	scramble-like	Brn2(POU,Homeobox)/NPC-Brn2-ChIP-Seq(GSE35496)/Homer	ATGAATATTC	0.1	3.131	0.2003	3	0.0095	14.3	0.0025
repressors	scramble-like	IRF1(IRF)/PBMC-IRF1-ChIP-Seq(GSE43036)/Homer	GAAAGTGAAAGT	0.1	3.118	0.2008	2	0.0063	6.4	0.0011
repressors	scramble-like	ZFX(Zf)/mES-Zfx-ChIP-Seq(GSE11431)/Homer	AGGCCTRG	0.1	3.014	0.2204	117	0.3703	1854.2	0.3248
repressors	scramble-like	Tbx21(T-box)/GM12878-TBX21-ChIP-Seq(Encode)/Homer	AGGTGTGAAA	0.1	3.007	0.2204	17	0.0538	197.4	0.0346
repressors	scramble-like	FOXA1:AR(Forkhead,NR)/LNCAP-AR-ChIP-Seq(GSE27824)/Homer	AGTAAACAAAAAAGAACAND	0.1	2.921	0.2257	1	0.0032	1.2	0.0002
repressors	scramble-like	OCT:OCT(POU,Homeobox)/NPC-Brn1-ChIP-Seq(GSE35496)/Homer	ATGAATATTCATGAG	0.1	2.921	0.2257	1	0.0032	1.8	0.0003
repressors	scramble-like	Pax7(Paired,Homeobox),long/Myoblast-Pax7-ChIP-Seq(GSE25064)/Homer	TAATCHGATTAC	0.1	2.921	0.2257	1	0.0032	0.7	0.0001
repressors	scramble-like	REST-NRSF(Zf)/Jurkat-NRSF-ChIP-Seq/Homer	GGMGCTGTCCATGGTGCTGA	0.1	2.921	0.2257	1	0.0032	1.7	0.0003
repressors	scramble-like	T1ISRE(IRF)/ThioMac-Ifnb-Expression/Homer	ACTTTCGTTTCT	0.1	2.921	0.2257	1	0.0032	0.5	0.0001
repressors	scramble-like	ZNF382(Zf)/HEK293-ZNF382.GFP-ChIP-Seq(GSE58341)/Homer	GNCTGTASTRNTGBCTCHTT	0.1	2.921	0.2257	1	0.0032	1.5	0.0003
repressors	scramble-like	OCT:OCT-short(POU,Homeobox)/NPC-OCT6-ChIP-Seq(GSE43916)/Homer	ATGCATWATGCATRW	0.1	2.873	0.2346	5	0.0158	37.5	0.0066
repressors	scramble-like	Oct4:Sox17(POU,Homeobox,HMG)/F9-Sox17-ChIP-Seq(GSE44553)/Homer	CCATTGTATGCAAAT	0.1	2.845	0.2369	2	0.0063	7.7	0.0014
repressors	scramble-like	ZNF768(Zf)/Rajj-ZNF768-ChIP-Seq(GSE111879)/Homer	RHHCAGAGAGGB	0.1	2.845	0.2369	2	0.0063	7.8	0.0014
repressors	scramble-like	MafK(bZIP)/C2C12-MafK-ChIP-Seq(GSE36030)/Homer	GCTGASTCAGCA	0.1	2.714	0.2676	6	0.019	51.7	0.0091
repressors	scramble-like	Pax8(Paired,Homeobox)/Thyroid-Pax8-ChIP-Seq(GSE26938)/Homer	GTCATGCHTGRCTGS	0.1	2.639	0.2858	21	0.0665	268.1	0.047
repressors	scramble-like	E2F6(E2F)/Hela-E2F6-ChIP-Seq(GSE31477)/Homer	GGCGGGAARN	0.1	2.536	0.314	107	0.3386	1715.9	0.3006
repressors	scramble-like	TATA-Box(TBP)/Promoter/Homer	CCTTTTAWAGSC	0.1	2.481	0.3285	17	0.0538	212.9	0.0373
repressors	scramble-like	Gata6(Zf)/HUG1N-GATA6-ChIP-Seq(GSE51936)/Homer	YCTTATCTBN	0.1	2.464	0.3315	12	0.038	138.1	0.0242
repressors	scramble-like	Gata1(Zf)/K562-GATA1-ChIP-Seq(GSE18829)/Homer	SAGATAAGRV	0.1	2.443	0.3354	11	0.0348	124.2	0.0218
repressors	scramble-like	Cux2(Homeobox)/Liver-Cux2-ChIP-Seq(GSE35985)/Homer	HNRAATCAAT	0.1	2.436	0.3354	6	0.019	55.2	0.0097
repressors	scramble-like	CEBP:AP1(bZIP)/ThioMac-CEBPb-ChIP-Seq(GSE21512)/Homer	DRTGTTGCAA	0.1	2.379	0.3516	5	0.0158	44	0.0077
repressors	scramble-like	Isl1(Homeobox)/Neuron-Isl1-ChIP-Seq(GSE31456)/Homer	CTAATKGV	0.1	2.35	0.3588	49	0.1551	734.4	0.1287
repressors	scramble-like	Bach2(bZIP)/OCILy7-Bach2-ChIP-Seq(GSE44420)/Homer	TGCTGAGTCA	0.1	2.324	0.3651	8	0.0253	84.5	0.0148
repressors	scramble-like	E2F7(E2F)/Hela-E2F7-ChIP-Seq(GSE32673)/Homer	VDTTTCCCGCCA	1	2.294	0.3731	19	0.0601	249.2	0.0437
repressors	scramble-like	RXR(NR),DR1/3T3L1-RXR-ChIP-Seq(GSE13511)/Homer	TAGGGCAAAGGTCA	1	2.285	0.3732	53	0.1677	805.5	0.1411
repressors	scramble-like	HLF(bZIP)/HSC-HLF.Flag-ChIP-Seq(GSE69817)/Homer	RTTATGYAAB	1	2.28	0.3732	7	0.0222	71.9	0.0126
repressors	scramble-like	ZNF416(Zf)/HEK293-ZNF416.GFP-ChIP-Seq(GSE58341)/Homer	WDNCTGGGCA	1	2.276	0.3732	58	0.1835	890	0.1559
repressors	scramble-like	EBNA1(EBV-virus)/Raji-EBNA1-ChIP-Seq(GSE30709)/Homer	GGYAGCAYDTGCTDCCCNNN	1	2.255	0.3732	1	0.0032	2.3	0.0004
repressors	scramble-like	GATA(Zf),IR4/iTreg-Gata3-ChIP-Seq(GSE20898)/Homer	NAGATWNBNATCTNN	1	2.255	0.3732	1	0.0032	2.9	0.0005
repressors	scramble-like	ZKSCAN1(Zf)/HepG2-ZKSCAN1-ChIP-Seq(Encode)/Homer	GCACAYAGTAGGKCY	1	2.255	0.3732	1	0.0032	2.9	0.0005
repressors	scramble-like	RUNX2(Runt)/PCa-RUNX2-ChIP-Seq(GSE33889)/Homer	NWAACCACADNN	1	2.173	0.3974	10	0.0316	116.3	0.0204
repressors	scramble-like	EKLF(Zf)/Erythrocyte-Klf1-ChIP-Seq(GSE20478)/Homer	NWGGGTGTGGCY	1	2.161	0.399	12	0.038	146.9	0.0257
repressors	scramble-like	NFkB-p65-Rel(RHD)/ThioMac-LPS-Expression(GSE23622)/Homer	GGAAATTCCC	1	2.082	0.4288	2	0.0063	11.3	0.002
repressors	scramble-like	Hnf6b(Homeobox)/LNCaP-Hnf6b-ChIP-Seq(GSE106305)/Homer	TATTGAYY	1	2.074	0.4289	7	0.0222	75.5	0.0132
repressors	scramble-like	HNF6(Homeobox)/Liver-Hnf6-ChIP-Seq(ERP000394)/Homer	NTATYGATCH	1	2.021	0.4484	6	0.019	62.2	0.0109
repressors	scramble-like	PSE(SNAPc)/K562-mStart-Seq/Homer	WAVTCACCMTAASYDAAAAG	1	1.992	0.4583	3	0.0095	23	0.004
repressors	scramble-like	GATA3(Zf)/iTreg-Gata3-ChIP-Seq(GSE20898)/Homer	AGATAASR	1	1.93	0.484	21	0.0665	295.8	0.0518
repressors	scramble-like	Tcf3(HMG)/mES-Tcf3-ChIP-Seq(GSE11724)/Homer	ASWTCAAAGG	1	1.902	0.4936	3	0.0095	24.1	0.0042
repressors	scramble-like	RAR:RXR(NR),DR5/ES-RAR-ChIP-Seq(GSE56893)/Homer	RGGTCADNNAGAGGTCAV	1	1.877	0.5026	1	0.0032	3.9	0.0007
repressors	scramble-like	ERG(ETS)/VCaP-ERG-ChIP-Seq(GSE14097)/Homer	ACAGGAAGTG	1	1.825	0.5254	59	0.1867	939.3	0.1645
repressors	scramble-like	Zfp57(Zf)/H1-ZFP57.HA-ChIP-Seq(GSE115387)/Homer	NANTGCSGCA	1	1.789	0.5405	73	0.231	1184.3	0.2075
repressors	scramble-like	ERE(NR),IR3/MCF7-ERa-ChIP-Seq(Unpublished)/Homer	VAGGTCACNSTGACC	1	1.77	0.5472	10	0.0316	128	0.0224
repressors	scramble-like	Gata2(Zf)/K562-GATA2-ChIP-Seq(GSE18829)/Homer	BBCTTATCTS	1	1.737	0.5614	10	0.0316	128.3	0.0225
repressors	scramble-like	Nur77(NR)/K562-NR4A1-ChIP-Seq(GSE31363)/Homer	TGACCTTTNCNT	1	1.703	0.5767	2	0.0063	14.9	0.0026
repressors	scramble-like	Sox6(HMG)/Myotubes-Sox6-ChIP-Seq(GSE32627)/Homer	CCATTGTTNY	1	1.656	0.5999	48	0.1519	763.7	0.1338
repressors	scramble-like	PRDM10(Zf)/HEK293-PRDM10.eGFP-ChIP-Seq(Encode)/Homer	TGGTACATTCCA	1	1.637	0.6074	6	0.019	70.4	0.0123
repressors	scramble-like	BMYB(HTH)/Hela-BMYB-ChIP-Seq(GSE27030)/Homer	NHAACBGYYV	1	1.621	0.6128	33	0.1044	510.2	0.0894
repressors	scramble-like	TFE3(bHLH)/MEF-TFE3-ChIP-Seq(GSE75757)/Homer	GTCACGTGACYV	1	1.616	0.6128	1	0.0032	4.2	0.0007
repressors	scramble-like	Unknown-ESC-element(?)/mES-Nanog-ChIP-Seq(GSE11724)/Homer	CACAGCAGGGGG	1	1.501	0.6814	29	0.0918	450.6	0.0789
repressors	scramble-like	Hnf1(Homeobox)/Liver-Foxa2-Chip-Seq(GSE25694)/Homer	GGTTAAWCATTAA	1	1.419	0.724	1	0.0032	5.5	0.001
repressors	scramble-like	NF1:FOXA1(CTF,Forkhead)/LNCAP-FOXA1-ChIP-Seq(GSE27824)/Homer	WNTGTTTRYTTTGGCA	1	1.419	0.724	1	0.0032	5.1	0.0009
repressors	scramble-like	ZNF136(Zf)/HEK293-ZNF136.GFP-ChIP-Seq(GSE58341)/Homer	YTKGATAHAGTATTCTWGGTNGGCA	1	1.419	0.724	1	0.0032	5.6	0.001
repressors	scramble-like	Snail1(Zf)/LS174T-SNAIL1.HA-ChIP-Seq(GSE127183)/Homer	TRCACCTGCY	1	1.386	0.7431	43	0.1361	698.9	0.1224
repressors	scramble-like	NPAS2(bHLH)/Liver-NPAS2-ChIP-Seq(GSE39860)/Homer	KCCACGTGAC	1	1.295	0.8085	35	0.1108	567.1	0.0993
repressors	scramble-like	Oct11(POU,Homeobox)/NCIH1048-POU2F3-ChIP-seq(GSE115123)/Homer	GATTTGCATA	1	1.291	0.8085	6	0.019	79.9	0.014
repressors	scramble-like	MafB(bZIP)/BMM-Mafb-ChIP-Seq(GSE75722)/Homer	WNTGCTGASTCAGCANWTTY	1	1.265	0.8224	5	0.0158	64	0.0112
repressors	scramble-like	CEBP:CEBP(bZIP)/MEF-Chop-ChIP-Seq(GSE35681)/Homer	NTNATGCAAYMNNHTGMAAY	1	1.263	0.8224	1	0.0032	6.9	0.0012
repressors	scramble-like	OCT:OCT(POU,Homeobox)/NPC-OCT6-ChIP-Seq(GSE43916)/Homer	YATGCATATRCATRT	1	1.263	0.8224	1	0.0032	6.4	0.0011
repressors	scramble-like	Twist(bHLH)/HMLE-TWIST1-ChIP-Seq(Chang_et_al)/Homer	VCAKCTGGNNNCCAGMTGBN	1	1.261	0.8224	2	0.0063	19.8	0.0035
repressors	scramble-like	GSC(Homeobox)/FrogEmbryos-GSC-ChIP-Seq(DRA000576)/Homer	RGGATTAR	1	1.254	0.8224	25	0.0791	398.5	0.0698
repressors	scramble-like	Mef2c(MADS)/GM12878-Mef2c-ChIP-Seq(GSE32465)/Homer	DCYAAAAATAGM	1	1.233	0.8224	3	0.0095	34.6	0.0061
repressors	scramble-like	GLI3(Zf)/Limb-GLI3-ChIP-Chip(GSE11077)/Homer	CGTGGGTGGTCC	1	1.219	0.8286	9	0.0285	130.7	0.0229
repressors	scramble-like	Srebp2(bHLH)/HepG2-Srebp2-ChIP-Seq(GSE31477)/Homer	CGGTCACSCCAC	1	1.202	0.8375	4	0.0127	50.2	0.0088
repressors	scramble-like	Arnt:Ahr(bHLH)/MCF7-Arnt-ChIP-Seq(Lo_et_al.)/Homer	TBGCACGCAA	1	1.188	0.8434	27	0.0854	437	0.0766
repressors	scramble-like	HNF1b(Homeobox)/PDAC-HNF1B-ChIP-Seq(GSE64557)/Homer	GTTAATNATTAA	1	1.135	0.8677	1	0.0032	8	0.0014
repressors	scramble-like	p53(p53)/Saos-p53-ChIP-Seq(GSE15780)/Homer	RRCATGYCYRGRCATGYYYN	1	1.135	0.8677	1	0.0032	7.4	0.0013
repressors	scramble-like	p53(p53)/Saos-p53-ChIP-Seq/Homer	RRCATGYCYRGRCATGYYYN	1	1.135	0.8677	1	0.0032	7.4	0.0013
repressors	scramble-like	RORg(NR)/Liver-Rorc-ChIP-Seq(GSE101115)/Homer	WAABTAGGTCAV	1	1.135	0.8677	1	0.0032	7.9	0.0014
repressors	scramble-like	Unknown(Homeobox)/Limb-p300-ChIP-Seq/Homer	SSCMATWAAA	1	1.091	0.9008	11	0.0348	169.3	0.0297
repressors	scramble-like	IRF4(IRF)/GM12878-IRF4-ChIP-Seq(GSE32465)/Homer	ACTGAAACCA	1	1.085	0.9012	4	0.0127	53.5	0.0094
repressors	scramble-like	PU.1(ETS)/ThioMac-PU.1-ChIP-Seq(GSE21512)/Homer	AGAGGAAGTG	1	0.9932	0.9818	11	0.0348	174.2	0.0305
repressors	scramble-like	ZBTB33(Zf)/GM12878-ZBTB33-ChIP-Seq(GSE32465)/Homer	GGVTCTCGCGAGAAC	1	0.9912	0.9818	6	0.019	89.9	0.0158
repressors	scramble-like	Hoxc9(Homeobox)/Ainv15-Hoxc9-ChIP-Seq(GSE21812)/Homer	GGCCATAAATCA	1	0.9514	1	10	0.0316	159.8	0.028
repressors	scramble-like	Dlx3(Homeobox)/Kerainocytes-Dlx3-ChIP-Seq(GSE89884)/Homer	NDGTAATTAC	1	0.9438	1	19	0.0601	317	0.0555
repressors	scramble-like	NFAT:AP1(RHD,bZIP)/Jurkat-NFATC1-ChIP-Seq(Jolma_et_al.)/Homer	SARTGGAAAAWRTGAGTCAB	1	0.9258	1	3	0.0095	41.3	0.0072
repressors	scramble-like	ERRg(NR)/Kidney-ESRRG-ChIP-Seq(GSE104905)/Homer	GTGACCTTGRVN	1	0.9166	1	24	0.0759	406.3	0.0712
repressors	scramble-like	VDR(NR),DR3/GM10855-VDR+vitD-ChIP-Seq(GSE22484)/Homer	ARAGGTCANWGAGTTCANNN	1	0.909	1	2	0.0063	25.6	0.0045
repressors	scramble-like	FOXA1(Forkhead)/MCF7-FOXA1-ChIP-Seq(GSE26831)/Homer	WAAGTAAACA	1	0.9076	1	9	0.0285	144.1	0.0252
repressors	scramble-like	Egr1(Zf)/K562-Egr1-ChIP-Seq(GSE32465)/Homer	TGCGTGGGYG	1	0.8915	1	119	0.3766	2106.5	0.369
repressors	scramble-like	PR(NR)/T47D-PR-ChIP-Seq(GSE31130)/Homer	VAGRACAKNCTGTBC	1	0.8738	1	39	0.1234	676.1	0.1184
repressors	scramble-like	PAX6(Paired,Homeobox)/Forebrain-Pax6-ChIP-Seq(GSE66961)/Homer	NGTGTTCAVTSAAGCGKAAA	1	0.8547	1	1	0.0032	10.5	0.0018
repressors	scramble-like	Ascl1(bHLH)/NeuralTubes-Ascl1-ChIP-Seq(GSE55840)/Homer	NNVVCAGCTGBN	1	0.8262	1	106	0.3354	1883.5	0.33
repressors	scramble-like	ZNF165(Zf)/WHIM12-ZNF165-ChIP-Seq(GSE65937)/Homer	AAGGKGRCGCAGGCA	1	0.813	1	25	0.0791	433.1	0.0759
repressors	scramble-like	LRF(Zf)/Erythroblasts-ZBTB7A-ChIP-Seq(GSE74977)/Homer	AAGACCCYYN	1	0.7977	1	178	0.5633	3186.2	0.5582
repressors	scramble-like	ZNF675(Zf)/HEK293-ZNF675.GFP-ChIP-Seq(GSE58341)/Homer	ARGAGGMCAAAATGW	1	0.7887	1	3	0.0095	45.6	0.008
repressors	scramble-like	HOXA2(Homeobox)/mES-Hoxa2-ChIP-Seq(Donaldson_et_al.)/Homer	GYCATCMATCAT	1	0.7844	1	1	0.0032	11.6	0.002
repressors	scramble-like	Zfp809(Zf)/ES-Zfp809-ChIP-Seq(GSE70799)/Homer	GGGGCTYGKCTGGGA	1	0.77	1	39	0.1234	688.4	0.1206
repressors	scramble-like	COUP-TFII(NR)/K562-NR2F1-ChIP-Seq(Encode)/Homer	GKBCARAGGTCA	1	0.7585	1	49	0.1551	869.1	0.1523
repressors	scramble-like	Nkx6.1(Homeobox)/Islet-Nkx6.1-ChIP-Seq(GSE40975)/Homer	GKTAATGR	1	0.7505	1	53	0.1677	942.7	0.1652
repressors	scramble-like	PPARE(NR),DR1/3T3L1-Pparg-ChIP-Seq(GSE13511)/Homer	TGACCTTTGCCCCA	1	0.7493	1	29	0.0918	511.5	0.0896
repressors	scramble-like	TRPS1(Zf)/MCF7-TRPS1-ChIP-Seq(GSE107013)/Homer	AGATAAGANN	1	0.7332	1	22	0.0696	387.1	0.0678
repressors	scramble-like	CTCF(Zf)/CD4+-CTCF-ChIP-Seq(Barski_et_al.)/Homer	AYAGTGCCMYCTRGTGGCCA	1	0.7308	1	30	0.0949	531.5	0.0931
repressors	scramble-like	RORgt(NR)/EL4-RORgt.Flag-ChIP-Seq(GSE56019)/Homer	AAYTAGGTCA	1	0.7232	1	4	0.0127	65.5	0.0115
repressors	scramble-like	Hoxa10(Homeobox)/ChickenMSG-Hoxa10.Flag-ChIP-Seq(GSE86088)/Homer	GGYAATGAAA	1	0.716	1	8	0.0253	137.4	0.0241
repressors	scramble-like	Reverb(NR),DR2/RAW-Reverba.biotin-ChIP-Seq(GSE45914)/Homer	GTRGGTCASTGGGTCA	1	0.6992	1	4	0.0127	66.7	0.0117
repressors	scramble-like	Zfp281(Zf)/ES-Zfp281-ChIP-Seq(GSE81042)/Homer	CCCCTCCCCCAC	1	0.6966	1	32	0.1013	571.5	0.1001
repressors	scramble-like	SCRT1(Zf)/HEK293-SCRT1.eGFP-ChIP-Seq(Encode)/Homer	GCAACAGGTG	1	0.6784	1	5	0.0158	85.6	0.015
repressors	scramble-like	OCT4-SOX2-TCF-NANOG(POU,Homeobox,HMG)/mES-Oct4-ChIP-Seq(GSE11431)/Homer	ATTTGCATAACAATG	1	0.6665	1	1	0.0032	13.6	0.0024
repressors	scramble-like	Sox9(HMG)/Limb-SOX9-ChIP-Seq(GSE73225)/Homer	AGGVNCCTTTGT	1	0.6587	1	26	0.0823	467.7	0.0819
repressors	scramble-like	Pit1(Homeobox)/GCrat-Pit1-ChIP-Seq(GSE58009)/Homer	ATGMATATDC	1	0.6573	1	10	0.0316	177.3	0.0311
repressors	scramble-like	DLX5(Homeobox)/BasalGanglia-Dlx5-ChIP-seq(GSE124936)/Homer	SSTAATTA	1	0.6401	1	25	0.0791	451.9	0.0792
repressors	scramble-like	E-box(bHLH)/Promoter/Homer	SSGGTCACGTGA	1	0.6362	1	2	0.0063	32.9	0.0058
repressors	scramble-like	KLF6(Zf)/PDAC-KLF6-ChIP-Seq(GSE64557)/Homer	MKGGGYGTGGCC	1	0.6278	1	128	0.4051	2317.4	0.406
repressors	scramble-like	Foxh1(Forkhead)/hESC-FOXH1-ChIP-Seq(GSE29422)/Homer	NNTGTGGATTSS	1	0.6218	1	8	0.0253	143.3	0.0251
repressors	scramble-like	Pitx1:Ebox(Homeobox,bHLH)/Hindlimb-Pitx1-ChIP-Seq(GSE41591)/Homer	YTAATTRAWWCCAGATGT	1	0.6166	1	1	0.0032	14.4	0.0025
repressors	scramble-like	IRF8(IRF)/BMDM-IRF8-ChIP-Seq(GSE77884)/Homer	GRAASTGAAAST	1	0.6072	1	8	0.0253	144.1	0.0252
repressors	scramble-like	Bach1(bZIP)/K562-Bach1-ChIP-Seq(GSE31477)/Homer	AWWNTGCTGAGTCAT	1	0.5763	1	2	0.0063	34.1	0.006
repressors	scramble-like	MafF(bZIP)/HepG2-MafF-ChIP-Seq(GSE31477)/Homer	HWWGTCAGCAWWTTT	1	0.5716	1	1	0.0032	15.2	0.0027
repressors	scramble-like	Six1(Homeobox)/Myoblast-Six1-ChIP-Chip(GSE20150)/Homer	GKVTCADRTTWC	1	0.5716	1	1	0.0032	15.9	0.0028
repressors	scramble-like	E2F4(E2F)/K562-E2F4-ChIP-Seq(GSE31477)/Homer	GGCGGGAAAH	1	0.5603	1	70	0.2215	1281.4	0.2245
repressors	scramble-like	Srebp1a(bHLH)/HepG2-Srebp1a-ChIP-Seq(GSE31477)/Homer	RTCACSCCAY	1	0.5525	1	3	0.0095	54.8	0.0096
repressors	scramble-like	Nrf2(bZIP)/Lymphoblast-Nrf2-ChIP-Seq(GSE37589)/Homer	HTGCTGAGTCAT	1	0.5226	1	2	0.0063	36.1	0.0063
repressors	scramble-like	HIF-1b(HLH)/T47D-HIF1b-ChIP-Seq(GSE59937)/Homer	RTACGTGC	1	0.5178	1	63	0.1994	1162.5	0.2037
repressors	scramble-like	EWS:ERG-fusion(ETS)/CADO_ES1-EWS:ERG-ChIP-Seq(SRA014231)/Homer	ATTTCCTGTN	1	0.5169	1	16	0.0506	300.9	0.0527
repressors	scramble-like	NFkB-p50,p52(RHD)/Monocyte-p50-ChIP-Chip(Schreiber_et_al.)/Homer	GGGGGAATCCCC	1	0.5059	1	14	0.0443	264.2	0.0463
repressors	scramble-like	Oct2(POU,Homeobox)/Bcell-Oct2-ChIP-Seq(GSE21512)/Homer	ATATGCAAAT	1	0.4985	1	4	0.0127	76.2	0.0133
repressors	scramble-like	Foxa3(Forkhead)/Liver-Foxa3-ChIP-Seq(GSE77670)/Homer	BSNTGTTTACWYWGN	1	0.4937	1	1	0.0032	17.7	0.0031
repressors	scramble-like	Hoxd12(Homeobox)/ChickenMSG-Hoxd12.Flag-ChIP-Seq(GSE86088)/Homer	HDGYAATGAAAN	1	0.4791	1	17	0.0538	323.5	0.0567
repressors	scramble-like	Rfx6(HTH)/Min6b1-Rfx6.HA-ChIP-Seq(GSE62844)/Homer	TGTTKCCTAGCAACM	1	0.4754	1	64	0.2025	1189.3	0.2084
repressors	scramble-like	PAX5(Paired,Homeobox)/GM12878-PAX5-ChIP-Seq(GSE32465)/Homer	GCAGCCAAGCRTGACH	1	0.4633	1	25	0.0791	474.6	0.0831
repressors	scramble-like	Tbet(T-box)/CD8-Tbet-ChIP-Seq(GSE33802)/Homer	AGGTGTGAAM	1	0.4489	1	16	0.0506	308.1	0.054
repressors	scramble-like	Brachyury(T-box)/Mesoendoderm-Brachyury-ChIP-exo(GSE54963)/Homer	ANTTMRCASBNNNGTGYKAAN	1	0.4411	1	7	0.0222	139	0.0244
repressors	scramble-like	Tbox:Smad(T-box,MAD)/ESCd5-Smad2_3-ChIP-Seq(GSE29422)/Homer	AGGTGHCAGACA	1	0.4411	1	7	0.0222	138.7	0.0243
repressors	scramble-like	ZNF7(Zf)/HepG2-ZNF7.Flag-ChIP-Seq(Encode)/Homer	CTGCCWVCTTTTRTA	1	0.4308	1	2	0.0063	40.6	0.0071
repressors	scramble-like	Olig2(bHLH)/Neuron-Olig2-ChIP-Seq(GSE30882)/Homer	RCCATMTGTT	1	0.4288	1	60	0.1899	1126.4	0.1973
repressors	scramble-like	ZBTB18(Zf)/HEK293-ZBTB18.GFP-ChIP-Seq(GSE58341)/Homer	AACATCTGGA	1	0.427	1	14	0.0443	273.6	0.0479
repressors	scramble-like	Hoxa11(Homeobox)/ChickenMSG-Hoxa11.Flag-ChIP-Seq(GSE86088)/Homer	TTTTATGGCM	1	0.4202	1	27	0.0854	518.1	0.0908
repressors	scramble-like	Pbx3(Homeobox)/GM12878-PBX3-ChIP-Seq(GSE32465)/Homer	SCTGTCAMTCAN	1	0.4035	1	3	0.0095	62.6	0.011
repressors	scramble-like	bZIP:IRF(bZIP,IRF)/Th17-BatF-ChIP-Seq(GSE39756)/Homer	NAGTTTCABTHTGACTNW	1	0.4002	1	1	0.0032	20.1	0.0035
repressors	scramble-like	EBF(EBF)/proBcell-EBF-ChIP-Seq(GSE21978)/Homer	DGTCCCYRGGGA	1	0.387	1	13	0.0411	260	0.0455
repressors	scramble-like	MITF(bHLH)/MastCells-MITF-ChIP-Seq(GSE48085)/Homer	RTCATGTGAC	1	0.3798	1	27	0.0854	525.3	0.092
repressors	scramble-like	Stat3(Stat)/mES-Stat3-ChIP-Seq(GSE11431)/Homer	CTTCCGGGAA	1	0.3794	1	22	0.0696	431.5	0.0756
repressors	scramble-like	p73(p53)/Trachea-p73-ChIP-Seq(PRJNA310161)/Homer	NRRRCAWGTCCDGRCATGYY	1	0.374	1	1	0.0032	21.9	0.0038
repressors	scramble-like	ZNF415(Zf)/HEK293-ZNF415.GFP-ChIP-Seq(GSE58341)/Homer	GRTGMTRGAGCC	1	0.3662	1	24	0.0759	472	0.0827
repressors	scramble-like	Lhx2(Homeobox)/HFSC-Lhx2-ChIP-Seq(GSE48068)/Homer	TAATTAGN	1	0.3653	1	25	0.0791	490.9	0.086
repressors	scramble-like	EWS:FLI1-fusion(ETS)/SK_N_MC-EWS:FLI1-ChIP-Seq(SRA014231)/Homer	VACAGGAAAT	1	0.3561	1	21	0.0665	416.5	0.073
repressors	scramble-like	ZNF264(Zf)/HEK293-ZNF264.GFP-ChIP-Seq(GSE58341)/Homer	RGGGCACTAACY	1	0.3484	1	26	0.0823	512.7	0.0898
repressors	scramble-like	BORIS(Zf)/K562-CTCFL-ChIP-Seq(GSE32465)/Homer	CNNBRGCGCCCCCTGSTGGC	1	0.3232	1	50	0.1582	967.5	0.1695
repressors	scramble-like	Nr5a2(NR)/mES-Nr5a2-ChIP-Seq(GSE19019)/Homer	BTCAAGGTCA	1	0.3199	1	18	0.057	365.3	0.064
repressors	scramble-like	RBPJ:Ebox(?,bHLH)/Panc1-Rbpj1-ChIP-Seq(GSE47459)/Homer	GGGRAARRGRMCAGMTG	1	0.3122	1	12	0.038	250.7	0.0439
repressors	scramble-like	CRX(Homeobox)/Retina-Crx-ChIP-Seq(GSE20012)/Homer	GCTAATCC	1	0.3082	1	50	0.1582	971.8	0.1702
repressors	scramble-like	HOXA1(Homeobox)/mES-Hoxa1-ChIP-Seq(SRP084292)/Homer	TGATKGATGR	1	0.3066	1	1	0.0032	24.5	0.0043
repressors	scramble-like	bHLHE40(bHLH)/HepG2-BHLHE40-ChIP-Seq(GSE31477)/Homer	KCACGTGMCN	1	0.3029	1	13	0.0411	271.5	0.0476
repressors	scramble-like	Rbpj1(?)/Panc1-Rbpj1-ChIP-Seq(GSE47459)/Homer	HTTTCCCASG	1	0.2884	1	57	0.1804	1107.5	0.194
repressors	scramble-like	HNF4a(NR),DR1/HepG2-HNF4a-ChIP-Seq(GSE25021)/Homer	CARRGKBCAAAGTYCA	1	0.2851	1	20	0.0633	410.7	0.0719
repressors	scramble-like	Atoh1(bHLH)/Cerebellum-Atoh1-ChIP-Seq(GSE22111)/Homer	VNRVCAGCTGGY	1	0.2807	1	67	0.212	1295.4	0.2269
repressors	scramble-like	EAR2(NR)/K562-NR2F6-ChIP-Seq(Encode)/Homer	NRBCARRGGTCA	1	0.2676	1	45	0.1424	889.8	0.1559
repressors	scramble-like	Etv2(ETS)/ES-ER71-ChIP-Seq(GSE59402)/Homer	NNAYTTCCTGHN	1	0.2655	1	30	0.0949	606.8	0.1063
repressors	scramble-like	STAT6(Stat)/CD4-Stat6-ChIP-Seq(GSE22104)/Homer	ABTTCYYRRGAA	1	0.2436	1	7	0.0222	160.3	0.0281
repressors	scramble-like	Otx2(Homeobox)/EpiLC-Otx2-ChIP-Seq(GSE56098)/Homer	NYTAATCCYB	1	0.2372	1	16	0.0506	342.2	0.06
repressors	scramble-like	NFIL3(bZIP)/HepG2-NFIL3-ChIP-Seq(Encode)/Homer	VTTACGTAAYNNNNN	1	0.2346	1	8	0.0253	183	0.0321
repressors	scramble-like	RUNX-AML(Runt)/CD4+-PolII-ChIP-Seq(Barski_et_al.)/Homer	GCTGTGGTTW	1	0.2279	1	10	0.0316	224.9	0.0394
repressors	scramble-like	Nr5a2(NR)/Pancreas-LRH1-ChIP-Seq(GSE34295)/Homer	BTCAAGGTCA	1	0.2235	1	16	0.0506	345.1	0.0605
repressors	scramble-like	EBF2(EBF)/BrownAdipose-EBF2-ChIP-Seq(GSE97114)/Homer	NABTCCCWDGGGAVH	1	0.2051	1	49	0.1551	985.8	0.1727
repressors	scramble-like	SpiB(ETS)/OCILY3-SPIB-ChIP-Seq(GSE56857)/Homer	AAAGRGGAAGTG	1	0.187	1	6	0.019	148.2	0.026
repressors	scramble-like	Mef2a(MADS)/HL1-Mef2a.biotin-ChIP-Seq(GSE21529)/Homer	CYAAAAATAG	1	0.1854	1	1	0.0032	32.6	0.0057
repressors	scramble-like	ZEB2(Zf)/SNU398-ZEB2-ChIP-Seq(GSE103048)/Homer	GNMCAGGTGTGC	1	0.1789	1	40	0.1266	824.2	0.1444
repressors	scramble-like	E2F(E2F)/Hela-CellCycle-Expression/Homer	TTSGCGCGAAAA	1	0.177	1	5	0.0158	128.1	0.0224
repressors	scramble-like	Lhx1(Homeobox)/EmbryoCarcinoma-Lhx1-ChIP-Seq(GSE70957)/Homer	NNYTAATTAR	1	0.1763	1	29	0.0918	613.3	0.1074
repressors	scramble-like	Tgif2(Homeobox)/mES-Tgif2-ChIP-Seq(GSE55404)/Homer	TGTCANYT	1	0.1716	1	66	0.2089	1319.3	0.2311
repressors	scramble-like	Meis1(Homeobox)/MastCells-Meis1-ChIP-Seq(GSE48085)/Homer	VGCTGWCAVB	1	0.1677	1	44	0.1392	905.5	0.1586
repressors	scramble-like	FXR(NR),IR1/Liver-FXR-ChIP-Seq(Chong_et_al.)/Homer	AGGTCANTGACCTB	1	0.162	1	19	0.0601	421.8	0.0739
repressors	scramble-like	Brn1(POU,Homeobox)/NPC-Brn1-ChIP-Seq(GSE35496)/Homer	TATGCWAATBAV	1	0.1509	1	6	0.019	155.6	0.0273
repressors	scramble-like	TCF4(bHLH)/SHSY5Y-TCF4-ChIP-Seq(GSE96915)/Homer	SMCATCTGKH	1	0.1465	1	65	0.2057	1313.4	0.2301
repressors	scramble-like	KLF10(Zf)/HEK293-KLF10.GFP-ChIP-Seq(GSE58341)/Homer	GGGGGTGTGTCC	1	0.1463	1	41	0.1297	857	0.1501
repressors	scramble-like	PPARa(NR),DR1/Liver-Ppara-ChIP-Seq(GSE47954)/Homer	VNAGGKCAAAGGTCA	1	0.1459	1	30	0.0949	644.6	0.1129
repressors	scramble-like	ETV4(ETS)/HepG2-ETV4-ChIP-Seq(ENCODE)/Homer	ACCGGAAGTG	1	0.1457	1	67	0.212	1351.8	0.2368
repressors	scramble-like	NF-E2(bZIP)/K562-NFE2-ChIP-Seq(GSE31477)/Homer	GATGACTCAGCA	1	0.1455	1	1	0.0032	36.9	0.0065
repressors	scramble-like	ELF5(ETS)/T47D-ELF5-ChIP-Seq(GSE30407)/Homer	ACVAGGAAGT	1	0.1371	1	17	0.0538	389.5	0.0682
repressors	scramble-like	Foxf1(Forkhead)/Lung-Foxf1-ChIP-Seq(GSE77951)/Homer	WWATRTAAACAN	1	0.135	1	10	0.0316	245.4	0.043
repressors	scramble-like	ZNF692(Zf)/HEK293-ZNF692.GFP-ChIP-Seq(GSE58341)/Homer	GTGGGCCCCA	1	0.1328	1	25	0.0791	551.5	0.0966
repressors	scramble-like	LHX9(Homeobox)/Hct116-LHX9.V5-ChIP-Seq(GSE116822)/Homer	NGCTAATTAG	1	0.1271	1	33	0.1044	711.2	0.1246
repressors	scramble-like	DLX2(Homeobox)/BasalGanglia-Dlx2-ChIP-seq(GSE124936)/Homer	NNNTAATTAS	1	0.1251	1	35	0.1108	751.3	0.1316
repressors	scramble-like	Ptf1a(bHLH)/Panc1-Ptf1a-ChIP-Seq(GSE47459)/Homer	ACAGCTGTTN	1	0.1239	1	129	0.4082	2512	0.4401
repressors	scramble-like	STAT5(Stat)/mCD4+-Stat5-ChIP-Seq(GSE12346)/Homer	RTTTCTNAGAAA	1	0.1071	1	5	0.0158	143.4	0.0251
repressors	scramble-like	ZEB1(Zf)/PDAC-ZEB1-ChIP-Seq(GSE64557)/Homer	VCAGGTRDRY	1	0.107	1	67	0.212	1375.6	0.241
repressors	scramble-like	Hoxa9(Homeobox)/ChickenMSG-Hoxa9.Flag-ChIP-Seq(GSE86088)/Homer	RGCAATNAAA	1	0.1039	1	45	0.1424	957.7	0.1678
repressors	scramble-like	FOXK1(Forkhead)/HEK293-FOXK1-ChIP-Seq(GSE51673)/Homer	NVWTGTTTAC	1	0.09597	1	10	0.0316	258.2	0.0452
repressors	scramble-like	c-Myc(bHLH)/mES-cMyc-ChIP-Seq(GSE11431)/Homer	VVCCACGTGG	1	0.09253	1	18	0.057	428.8	0.0751
repressors	scramble-like	DLX1(Homeobox)/BasalGanglia-Dlx1-ChIP-seq(GSE124936)/Homer	NSNNTAATTA	1	0.0908	1	33	0.1044	731.8	0.1282
repressors	scramble-like	NRF1(NRF)/MCF7-NRF1-ChIP-Seq(Unpublished)/Homer	CTGCGCATGCGC	1	0.08078	1	29	0.0918	658.1	0.1153
repressors	scramble-like	Myf5(bHLH)/GM-Myf5-ChIP-Seq(GSE24852)/Homer	BAACAGCTGT	1	0.07696	1	39	0.1234	859.4	0.1506
repressors	scramble-like	NeuroG2(bHLH)/Fibroblast-NeuroG2-ChIP-Seq(GSE75910)/Homer	ACCATCTGTT	1	0.07374	1	63	0.1994	1326.3	0.2324
repressors	scramble-like	CLOCK(bHLH)/Liver-Clock-ChIP-Seq(GSE39860)/Homer	GHCACGTG	1	0.07044	1	20	0.0633	482.9	0.0846
repressors	scramble-like	Foxa2(Forkhead)/Liver-Foxa2-ChIP-Seq(GSE25694)/Homer	CYTGTTTACWYW	1	0.06883	1	9	0.0285	248.7	0.0436
repressors	scramble-like	Esrrb(NR)/mES-Esrrb-ChIP-Seq(GSE11431)/Homer	KTGACCTTGA	1	0.0677	1	15	0.0475	379.2	0.0664
repressors	scramble-like	NeuroD1(bHLH)/Islet-NeuroD1-ChIP-Seq(GSE30298)/Homer	GCCATCTGTT	1	0.06467	1	43	0.1361	948.1	0.1661
repressors	scramble-like	FOXK2(Forkhead)/U2OS-FOXK2-ChIP-Seq(E-MTAB-2204)/Homer	SCHTGTTTACAT	1	0.06355	1	5	0.0158	158.3	0.0277
repressors	scramble-like	ZNF189(Zf)/HEK293-ZNF189.GFP-ChIP-Seq(GSE58341)/Homer	TGGAACAGMA	1	0.06256	1	24	0.0759	570.5	0.0999
repressors	scramble-like	STAT6(Stat)/Macrophage-Stat6-ChIP-Seq(GSE38377)/Homer	TTCCKNAGAA	1	0.05711	1	5	0.0158	161	0.0282
repressors	scramble-like	ZNF322(Zf)/HEK293-ZNF322.GFP-ChIP-Seq(GSE58341)/Homer	GAGCCTGGTACTGWGCCTGR	1	0.05272	1	13	0.0411	346.8	0.0608
repressors	scramble-like	NPAS(bHLH)/Liver-NPAS-ChIP-Seq(GSE39860)/Homer	NVCACGTG	1	0.05208	1	34	0.1076	783	0.1372
repressors	scramble-like	MafA(bZIP)/Islet-MafA-ChIP-Seq(GSE30298)/Homer	TGCTGACTCA	1	0.05137	1	13	0.0411	347.4	0.0609
repressors	scramble-like	Atf7(bZIP)/3T3L1-Atf7-ChIP-Seq(GSE56872)/Homer	NGRTGACGTCAY	1	0.04992	1	11	0.0348	304.7	0.0534
repressors	scramble-like	FoxL2(Forkhead)/Ovary-FoxL2-ChIP-Seq(GSE60858)/Homer	WWTRTAAACAVG	1	0.04851	1	8	0.0253	237.8	0.0417
repressors	scramble-like	MyoD(bHLH)/Myotube-MyoD-ChIP-Seq(GSE21614)/Homer	RRCAGCTGYTSY	1	0.04838	1	58	0.1835	1258.1	0.2204
repressors	scramble-like	MYB(HTH)/ERMYB-Myb-ChIPSeq(GSE22095)/Homer	GGCVGTTR	1	0.04659	1	39	0.1234	888.4	0.1556
repressors	scramble-like	Six2(Homeobox)/NephronProgenitor-Six2-ChIP-Seq(GSE39837)/Homer	GWAAYHTGAKMC	1	0.04566	1	9	0.0285	262.9	0.0461
repressors	scramble-like	Barx1(Homeobox)/Stomach-Barx1.3xFlag-ChIP-Seq(GSE69483)/Homer	AAACMATTAN	1	0.04141	1	3	0.0095	118.3	0.0207
repressors	scramble-like	HEB(bHLH)/mES-Heb-ChIP-Seq(GSE53233)/Homer	VCAGCTGBNN	1	0.03944	1	115	0.3639	2346.9	0.4112
repressors	scramble-like	CArG(MADS)/PUER-Srf-ChIP-Seq(Sullivan_et_al.)/Homer	CCATATATGGNM	1	0.03907	1	4	0.0127	147	0.0257
repressors	scramble-like	YY1(Zf)/Promoter/Homer	CAAGATGGCGGC	1	0.03366	1	2	0.0063	94.2	0.0165
repressors	scramble-like	JunD(bZIP)/K562-JunD-ChIP-Seq/Homer	ATGACGTCATCN	1	0.03202	1	3	0.0095	124.8	0.0219
repressors	scramble-like	MyoG(bHLH)/C2C12-MyoG-ChIP-Seq(GSE36024)/Homer	AACAGCTG	1	0.03176	1	58	0.1835	1284.5	0.225
repressors	scramble-like	ZNF519(Zf)/HEK293-ZNF519.GFP-ChIP-Seq(GSE58341)/Homer	GAGSCCGAGC	1	0.03089	1	46	0.1456	1050.5	0.184
repressors	scramble-like	Tbx6(T-box)/ESC-Tbx6-ChIP-Seq(GSE93524)/Homer	DAGGTGTBAA	1	0.02704	1	26	0.0823	651.4	0.1141
repressors	scramble-like	ZNF669(Zf)/HEK293-ZNF669.GFP-ChIP-Seq(GSE58341)/Homer	GARTGGTCATCGCCC	1	0.0247	1	3	0.0095	130.1	0.0228
repressors	scramble-like	FoxD3(forkhead)/ZebrafishEmbryo-Foxd3.biotin-ChIP-seq(GSE106676)/Homer	TGTTTAYTTAGC	1	0.02331	1	8	0.0253	260.6	0.0457
repressors	scramble-like	Maz(Zf)/HepG2-Maz-ChIP-Seq(GSE31477)/Homer	GGGGGGGG	1	0.02273	1	212	0.6709	4113.7	0.7207
repressors	scramble-like	ETS:E-box(ETS,bHLH)/HPC7-Scl-ChIP-Seq(GSE22178)/Homer	AGGAARCAGCTG	1	0.02263	1	3	0.0095	132.7	0.0232
repressors	scramble-like	BMAL1(bHLH)/Liver-Bmal1-ChIP-Seq(GSE39860)/Homer	GNCACGTG	1	0.019	1	38	0.1203	915.9	0.1605
repressors	scramble-like	PGR(NR)/EndoStromal-PGR-ChIP-Seq(GSE69539)/Homer	AAGAACATWHTGTTC	1	0.01885	1	2	0.0063	106.9	0.0187
repressors	scramble-like	FOXA1(Forkhead)/LNCAP-FOXA1-ChIP-Seq(GSE27824)/Homer	WAAGTAAACA	1	0.01854	1	14	0.0443	407.5	0.0714
repressors	scramble-like	GRHL2(CP2)/HBE-GRHL2-ChIP-Seq(GSE46194)/Homer	AAACYKGTTWDACMRGTTTB	1	0.01739	1	3	0.0095	138.7	0.0243
repressors	scramble-like	Nanog(Homeobox)/mES-Nanog-ChIP-Seq(GSE11724)/Homer	RGCCATTAAC	1	0.01723	1	100	0.3165	2123.3	0.372
repressors	scramble-like	USF1(bHLH)/GM12878-Usf1-ChIP-Seq(GSE32465)/Homer	SGTCACGTGR	1	0.01623	1	17	0.0538	479.3	0.084
repressors	scramble-like	EBF1(EBF)/Near-E2A-ChIP-Seq(GSE21512)/Homer	GTCCCCWGGGGA	1	0.01504	1	92	0.2911	1981.9	0.3472
repressors	scramble-like	Bapx1(Homeobox)/VertebralCol-Bapx1-ChIP-Seq(GSE36672)/Homer	TTRAGTGSYK	1	0.01475	1	43	0.1361	1029.7	0.1804
repressors	scramble-like	FOXP1(Forkhead)/H9-FOXP1-ChIP-Seq(GSE31006)/Homer	NYYTGTTTACHN	1	0.01446	1	6	0.019	224.8	0.0394
repressors	scramble-like	Twist2(bHLH)/Myoblast-Twist2.Ty1-ChIP-Seq(GSE127998)/Homer	MCAGCTGBYH	1	0.01376	1	78	0.2468	1720.2	0.3014
repressors	scramble-like	Erra(NR)/HepG2-Erra-ChIP-Seq(GSE31477)/Homer	CAAAGGTCAG	1	0.01292	1	75	0.2373	1666.4	0.2919
repressors	scramble-like	Ascl2(bHLH)/ESC-Ascl2-ChIP-Seq(GSE97712)/Homer	SSRGCAGCTGCH	1	0.01274	1	82	0.2595	1801.9	0.3157
repressors	scramble-like	Max(bHLH)/K562-Max-ChIP-Seq(GSE31477)/Homer	RCCACGTGGYYN	1	0.01161	1	20	0.0633	558.2	0.0978
repressors	scramble-like	Lhx3(Homeobox)/Neuron-Lhx3-ChIP-Seq(GSE31456)/Homer	ADBTAATTAR	1	0.01062	1	35	0.1108	881.1	0.1544
repressors	scramble-like	Pknox1(Homeobox)/ES-Prep1-ChIP-Seq(GSE63282)/Homer	SCTGTCAVTCAV	1	0.009313	1	3	0.0095	152.3	0.0267
repressors	scramble-like	HIC1(Zf)/Treg-ZBTB29-ChIP-Seq(GSE99889)/Homer	TGCCAGCB	1	0.008806	1	141	0.4462	2919.4	0.5115
repressors	scramble-like	SCL(bHLH)/HPC7-Scl-ChIP-Seq(GSE13511)/Homer	AVCAGCTG	1	0.008785	1	155	0.4905	3171.2	0.5556
repressors	scramble-like	Foxo3(Forkhead)/U2OS-Foxo3-ChIP-Seq(E-MTAB-2701)/Homer	DGTAAACA	1	0.007934	1	6	0.019	240.7	0.0422
repressors	scramble-like	Sp5(Zf)/mES-Sp5.Flag-ChIP-Seq(GSE72989)/Homer	RGKGGGCGGAGC	1	0.007835	1	151	0.4778	3106.4	0.5442
repressors	scramble-like	Atf2(bZIP)/3T3L1-Atf2-ChIP-Seq(GSE56872)/Homer	NRRTGACGTCAT	1	0.007692	1	7	0.0222	267.6	0.0469
repressors	scramble-like	Foxo1(Forkhead)/RAW-Foxo1-ChIP-Seq(Fan_et_al.)/Homer	CTGTTTAC	1	0.007265	1	35	0.1108	898.5	0.1574
repressors	scramble-like	Sp2(Zf)/HEK293-Sp2.eGFP-ChIP-Seq(Encode)/Homer	YGGCCCCGCCCC	1	0.007122	1	178	0.5633	3590.5	0.629
repressors	scramble-like	NFkB-p65(RHD)/GM12787-p65-ChIP-Seq(GSE19485)/Homer	WGGGGATTTCCC	1	0.006439	1	12	0.038	396.8	0.0695
repressors	scramble-like	ETS:RUNX(ETS,Runt)/Jurkat-RUNX1-ChIP-Seq(GSE17954)/Homer	RCAGGATGTGGT	1	0.006386	1	2	0.0063	128.3	0.0225
repressors	scramble-like	PU.1-IRF(ETS:IRF)/Bcell-PU.1-ChIP-Seq(GSE21512)/Homer	MGGAAGTGAAAC	1	0.006364	1	27	0.0854	734.7	0.1287
repressors	scramble-like	NF1(CTF)/LNCAP-NF1-ChIP-Seq(Unpublished)/Homer	CYTGGCABNSTGCCAR	1	0.006049	1	29	0.0918	779.8	0.1366
repressors	scramble-like	THRb(NR)/Liver-NR1A2-ChIP-Seq(GSE52613)/Homer	TRAGGTCA	1	0.005925	1	104	0.3291	2261.6	0.3962
repressors	scramble-like	Klf4(Zf)/mES-Klf4-ChIP-Seq(GSE11431)/Homer	GCCACACCCA	1	0.005673	1	30	0.0949	803.3	0.1407
repressors	scramble-like	Elf4(ETS)/BMDM-Elf4-ChIP-Seq(GSE88699)/Homer	ACTTCCKGKT	1	0.005578	1	31	0.0981	825.2	0.1446
repressors	scramble-like	Nkx2.5(Homeobox)/HL1-Nkx2.5.biotin-ChIP-Seq(GSE21529)/Homer	RRSCACTYAA	1	0.00549	1	41	0.1297	1035.5	0.1814
repressors	scramble-like	GATA:SCL(Zf,bHLH)/Ter119-SCL-ChIP-Seq(GSE18720)/Homer	CRGCTGBNGNSNNSAGATAA	1	0.004976	1	2	0.0063	133.9	0.0235
repressors	scramble-like	E2A(bHLH)/proBcell-E2A-ChIP-Seq(GSE21978)/Homer	DNRCAGCTGY	1	0.004719	1	95	0.3006	2104.4	0.3687
repressors	scramble-like	Sp1(Zf)/Promoter/Homer	GGCCCCGCCCCC	1	0.004678	1	67	0.212	1565.5	0.2743
repressors	scramble-like	Atf4(bZIP)/MEF-Atf4-ChIP-Seq(GSE35681)/Homer	MTGATGCAAT	1	0.004502	1	2	0.0063	135.5	0.0237
repressors	scramble-like	bHLHE41(bHLH)/proB-Bhlhe41-ChIP-Seq(GSE93764)/Homer	KCACGTGMCN	1	0.003904	1	74	0.2342	1711.9	0.2999
repressors	scramble-like	En1(Homeobox)/SUM149-EN1-ChIP-Seq(GSE120957)/Homer	NDCTAATTAS	1	0.003686	1	43	0.1361	1094.3	0.1917
repressors	scramble-like	COUP-TFII(NR)/Artia-Nr2f2-ChIP-Seq(GSE46497)/Homer	AGRGGTCA	1	0.003325	1	50	0.1582	1243	0.2178
repressors	scramble-like	KLF1(Zf)/HUDEP2-KLF1-CutnRun(GSE136251)/Homer	VDGGGYGGGGCY	1	0.003284	1	126	0.3987	2701.1	0.4732
repressors	scramble-like	RARa(NR)/K562-RARa-ChIP-Seq(Encode)/Homer	TTGAMCTTTG	1	0.003044	1	50	0.1582	1246.3	0.2183
repressors	scramble-like	GRE(NR),IR3/A549-GR-ChIP-Seq(GSE32465)/Homer	NRGVACABNVTGTYCY	1	0.00268	1	1	0.0032	106.7	0.0187
repressors	scramble-like	MNT(bHLH)/HepG2-MNT-ChIP-Seq(Encode)/Homer	DGCACACGTG	1	0.002633	1	20	0.0633	612.4	0.1073
repressors	scramble-like	ZNF143|STAF(Zf)/CUTLL-ZNF143-ChIP-Seq(GSE29600)/Homer	ATTTCCCAGVAKSCY	1	0.002562	1	18	0.057	567.2	0.0994
repressors	scramble-like	EHF(ETS)/LoVo-EHF-ChIP-Seq(GSE49402)/Homer	AVCAGGAAGT	1	0.002542	1	30	0.0949	835.5	0.1464
repressors	scramble-like	HIF2a(bHLH)/785_O-HIF2a-ChIP-Seq(GSE34871)/Homer	GCACGTACCC	1	0.002371	1	22	0.0696	661.8	0.1159
repressors	scramble-like	GRE(NR),IR3/RAW264.7-GRE-ChIP-Seq(Unpublished)/Homer	VAGRACAKWCTGTYC	1	0.00202	1	1	0.0032	111	0.0195
repressors	scramble-like	ETV1(ETS)/GIST48-ETV1-ChIP-Seq(GSE22441)/Homer	AACCGGAAGT	1	0.001962	1	49	0.1551	1245.7	0.2182
repressors	scramble-like	GABPA(ETS)/Jurkat-GABPa-ChIP-Seq(GSE17954)/Homer	RACCGGAAGT	1	0.001818	1	29	0.0918	826.5	0.1448
repressors	scramble-like	Bcl11a(Zf)/HSPC-BCL11A-ChIP-Seq(GSE104676)/Homer	TYTGACCASWRG	1	0.001681	1	8	0.0253	334.4	0.0586
repressors	scramble-like	HIF-1a(bHLH)/MCF7-HIF1a-ChIP-Seq(GSE28352)/Homer	TACGTGCV	1	0.001676	1	15	0.0475	510.6	0.0895
repressors	scramble-like	NF1-halfsite(CTF)/LNCaP-NF1-ChIP-Seq(Unpublished)/Homer	YTGCCAAG	1	0.001533	1	79	0.25	1854.8	0.3249
repressors	scramble-like	TEAD(TEA)/Fibroblast-PU.1-ChIP-Seq(Unpublished)/Homer	YCWGGAATGY	1	0.001415	1	10	0.0316	391.3	0.0685
repressors	scramble-like	c-Myc(bHLH)/LNCAP-cMyc-ChIP-Seq(Unpublished)/Homer	VCCACGTG	1	0.001116	1	34	0.1076	953.8	0.1671
repressors	scramble-like	ARE(NR)/LNCAP-AR-ChIP-Seq(GSE27824)/Homer	RGRACASNSTGTYCYB	1	0.001084	1	1	0.0032	122	0.0214
repressors	scramble-like	CREB5(bZIP)/LNCaP-CREB5.V5-ChIP-Seq(GSE137775)/Homer	VVATGACGTCAT	1	0.001082	1	6	0.019	290.8	0.0509
repressors	scramble-like	FOXM1(Forkhead)/MCF7-FOXM1-ChIP-Seq(GSE72977)/Homer	TRTTTACTTW	1	0.000973	1	9	0.0285	375.3	0.0658
repressors	scramble-like	Fli1(ETS)/CD8-FLI-ChIP-Seq(GSE20898)/Homer	NRYTTCCGGH	1	0.000951	1	56	0.1772	1419.5	0.2487
repressors	scramble-like	Oct6(POU,Homeobox)/NPC-Pou3f1-ChIP-Seq(GSE35496)/Homer	WATGCAAATGAG	1	0.000946	1	10	0.0316	402.7	0.0706
repressors	scramble-like	TEAD2(TEA)/Py2T-Tead2-ChIP-Seq(GSE55709)/Homer	CCWGGAATGY	1	0.000799	1	14	0.0443	508.5	0.0891
repressors	scramble-like	Tbx20(T-box)/Heart-Tbx20-ChIP-Seq(GSE29636)/Homer	GGTGYTGACAGS	1	0.000684	1	2	0.0063	172.1	0.0302
repressors	scramble-like	CRE(bZIP)/Promoter/Homer	CSGTGACGTCAC	1	0.00067	1	7	0.0222	330.3	0.0579
repressors	scramble-like	SPDEF(ETS)/VCaP-SPDEF-ChIP-Seq(SRA014231)/Homer	ASWTCCTGBT	1	0.000538	1	39	0.1234	1088.2	0.1907
repressors	scramble-like	Nkx2.2(Homeobox)/NPC-Nkx2.2-ChIP-Seq(GSE61673)/Homer	BTBRAGTGSN	1	0.000417	1	45	0.1424	1225.8	0.2148
repressors	scramble-like	Elk1(ETS)/Hela-Elk1-ChIP-Seq(GSE31477)/Homer	HACTTCCGGY	1	0.000368	1	41	0.1297	1145.3	0.2006
repressors	scramble-like	Rfx5(HTH)/GM12878-Rfx5-ChIP-Seq(GSE31477)/Homer	SCCTAGCAACAG	1	0.000361	1	12	0.038	480.4	0.0842
repressors	scramble-like	c-Jun-CRE(bZIP)/K562-cJun-ChIP-Seq(GSE31477)/Homer	ATGACGTCATCY	1	0.000329	1	5	0.0158	289	0.0506
repressors	scramble-like	Tcf12(bHLH)/GM12878-Tcf12-ChIP-Seq(GSE32465)/Homer	VCAGCTGYTG	1	0.000309	1	67	0.212	1688.7	0.2958
repressors	scramble-like	Atf1(bZIP)/K562-ATF1-ChIP-Seq(GSE31477)/Homer	GATGACGTCA	1	0.00026	1	9	0.0285	409.8	0.0718
repressors	scramble-like	Ap4(bHLH)/AML-Tfap4-ChIP-Seq(GSE45738)/Homer	NAHCAGCTGD	1	0.000233	1	60	0.1899	1558.3	0.273
repressors	scramble-like	Bcl6(Zf)/Liver-Bcl6-ChIP-Seq(GSE31578)/Homer	NNNCTTTCCAGGAAA	1	0.000223	1	22	0.0696	739.3	0.1295
repressors	scramble-like	Gfi1b(Zf)/HPC7-Gfi1b-ChIP-Seq(GSE22178)/Homer	MAATCACTGC	1	0.000175	1	5	0.0158	302.5	0.053
repressors	scramble-like	CHR(?)/Hela-CellCycle-Expression/Homer	SRGTTTCAAA	1	0.000151	1	4	0.0127	273.2	0.0479
repressors	scramble-like	Tbx5(T-box)/HL1-Tbx5.biotin-ChIP-Seq(GSE21529)/Homer	AGGTGTCA	1	0.000124	1	86	0.2722	2100.3	0.368
repressors	scramble-like	Tcf21(bHLH)/ArterySmoothMuscle-Tcf21-ChIP-Seq(GSE61369)/Homer	NAACAGCTGG	1	0.000109	1	57	0.1804	1526.1	0.2674
repressors	scramble-like	SF1(NR)/H295R-Nr5a1-ChIP-Seq(GSE44220)/Homer	CAAGGHCANV	1	8.5e-05	1	6	0.019	349.7	0.0613
repressors	scramble-like	NFY(CCAAT)/Promoter/Homer	RGCCAATSRG	1	5.8e-05	1	16	0.0506	632.4	0.1108
repressors	scramble-like	Npas4(bHLH)/Neuron-Npas4-ChIP-Seq(GSE127793)/Homer	NHRTCACGACDN	1	4.3e-05	1	32	0.1013	1021.4	0.1789
repressors	scramble-like	STAT4(Stat)/CD4-Stat4-ChIP-Seq(GSE22104)/Homer	NYTTCCWGGAAR	1	3.5e-05	1	13	0.0411	568.3	0.0996
repressors	scramble-like	KLF14(Zf)/HEK293-KLF14.GFP-ChIP-Seq(GSE58341)/Homer	RGKGGGCGKGGC	1	3.4e-05	1	203	0.6424	4236.1	0.7421
repressors	scramble-like	BHLHA15(bHLH)/NIH3T3-BHLHB8.HA-ChIP-Seq(GSE119782)/Homer	NAMCAGCTGK	1	3.4e-05	1	62	0.1962	1672	0.2929
repressors	scramble-like	TEAD1(TEAD)/HepG2-TEAD1-ChIP-Seq(Encode)/Homer	CYRCATTCCA	1	2.7e-05	1	23	0.0728	826.5	0.1448
repressors	scramble-like	n-Myc(bHLH)/mES-nMyc-ChIP-Seq(GSE11431)/Homer	VRCCACGTGG	1	2.5e-05	1	26	0.0823	900.1	0.1577
repressors	scramble-like	PRDM9(Zf)/Testis-DMC1-ChIP-Seq(GSE35498)/Homer	ADGGYAGYAGCATCT	1	2.5e-05	1	12	0.038	550.4	0.0964
repressors	scramble-like	ETS(ETS)/Promoter/Homer	AACCGGAAGT	1	2.1e-05	1	16	0.0506	660.1	0.1156
repressors	scramble-like	ETS1(ETS)/Jurkat-ETS1-ChIP-Seq(GSE17954)/Homer	ACAGGAAGTG	1	2e-05	1	37	0.1171	1157.6	0.2028
repressors	scramble-like	Egr2(Zf)/Thymocytes-Egr2-ChIP-Seq(GSE34254)/Homer	NGCGTGGGCGGR	1	2e-05	1	30	0.0949	1000.6	0.1753
repressors	scramble-like	Klf9(Zf)/GBM-Klf9-ChIP-Seq(GSE62211)/Homer	GCCACRCCCACY	1	6e-06	1	50	0.1582	1481.5	0.2596
repressors	scramble-like	TEAD4(TEA)/Tropoblast-Tead4-ChIP-Seq(GSE37350)/Homer	CCWGGAATGY	1	5e-06	1	22	0.0696	848	0.1486
repressors	scramble-like	KLF5(Zf)/LoVo-KLF5-ChIP-Seq(GSE49402)/Homer	DGGGYGKGGC	1	2e-06	1	154	0.4873	3499	0.613
repressors	scramble-like	PRDM1(Zf)/Hela-PRDM1-ChIP-Seq(GSE31477)/Homer	ACTTTCACTTTC	1	2e-06	1	5	0.0158	395.7	0.0693
repressors	scramble-like	Stat3+il21(Stat)/CD4-Stat3-ChIP-Seq(GSE19198)/Homer	SVYTTCCNGGAARB	1	2e-06	1	17	0.0538	748.1	0.1311
repressors	scramble-like	ZNF341(Zf)/EBV-ZNF341-ChIP-Seq(GSE113194)/Homer	GGAACAGCCG	1	1e-06	1	27	0.0854	1006.9	0.1764
repressors	scramble-like	NRF(NRF)/Promoter/Homer	STGCGCATGCGC	1	1e-06	1	19	0.0601	819.6	0.1436
repressors	scramble-like	Nkx2.1(Homeobox)/LungAC-Nkx2.1-ChIP-Seq(GSE43252)/Homer	RSCACTYRAG	1	1e-06	1	60	0.1899	1756.3	0.3077
repressors	scramble-like	Elk4(ETS)/Hela-Elk4-ChIP-Seq(GSE31477)/Homer	NRYTTCCGGY	1	1e-06	1	32	0.1013	1146.1	0.2008
repressors	scramble-like	Smad3(MAD)/NPC-Smad3-ChIP-Seq(GSE36673)/Homer	TWGTCTGV	1	1e-06	1	73	0.231	2037.9	0.357
repressors	scramble-like	Rfx2(HTH)/LoVo-RFX2-ChIP-Seq(GSE49402)/Homer	GTTGCCATGGCAACM	1	0	1	7	0.0222	502.5	0.088
repressors	scramble-like	Rfx1(HTH)/NPC-H3K4me1-ChIP-Seq(GSE16256)/Homer	KGTTGCCATGGCAA	1	0	1	10	0.0316	617.2	0.1081
repressors	scramble-like	ELF1(ETS)/Jurkat-ELF1-ChIP-Seq(SRA014231)/Homer	AVCCGGAAGT	1	0	1	30	0.0949	1155	0.2024
repressors	scramble-like	RFX(HTH)/K562-RFX3-ChIP-Seq(SRA012198)/Homer	CGGTTGCCATGGCAAC	1	0	1	6	0.019	500	0.0876
repressors	scramble-like	TEAD3(TEA)/HepG2-TEAD3-ChIP-Seq(Encode)/Homer	TRCATTCCAG	1	0	1	21	0.0665	958.5	0.1679
repressors	scramble-like	X-box(HTH)/NPC-H3K4me1-ChIP-Seq(GSE16256)/Homer	GGTTGCCATGGCAA	1	0	1	5	0.0158	495.7	0.0868
repressors	scramble-like	KLF3(Zf)/MEF-Klf3-ChIP-Seq(GSE44748)/Homer	NRGCCCCRCCCHBNN	1	0	1	64	0.2025	2000.9	0.3505
repressors	scramble-like	Fox:Ebox(Forkhead,bHLH)/Panc1-Foxa2-ChIP-Seq(GSE47459)/Homer	NNNVCTGWGYAAACASN	1	0	1	7	0.0222	598.1	0.1048
repressors	scramble-like	Smad2(MAD)/ES-SMAD2-ChIP-Seq(GSE29422)/Homer	CTGTCTGG	1	0	1	59	0.1867	1966.5	0.3445
repressors	scramble-like	AR-halfsite(NR)/LNCaP-AR-ChIP-Seq(GSE27824)/Homer	CCAGGAACAG	1	0	1	99	0.3133	2795.1	0.4897
repressors	scramble-like	Smad4(MAD)/ESC-SMAD4-ChIP-Seq(GSE29422)/Homer	VBSYGTCTGG	1	0	1	58	0.1835	1988.6	0.3484
repressors	scramble-like	IRF:BATF(IRF:bZIP)/pDC-Irf8-ChIP-Seq(GSE66899)/Homer	CTTTCANTATGACTV	1	0	1	0	0	2.9	0.0005
repressors	scramble-like	CTCF-SatelliteElement(Zf?)/CD4+-CTCF-ChIP-Seq(Barski_et_al.)/Homer	TGCAGTTCCMVNWRTGGCCA	1	0	1	0	0	24.2	0.0042
repressors	scramble-like	Mouse_Recombination_Hotspot(Zf)/Testis-DMC1-ChIP-Seq(GSE24438)/Homer	ACTYKNATTCGTGNTACTTC	1	0	1	0	0	2.6	0.0005
repressors	scramble-like	DMRT1(DM)/Testis-DMRT1-ChIP-Seq(GSE64892)/Homer	TWGHWACAWTGTWDC	1	0	1	0	0	8.7	0.0015
repressors	scramble-like	DMRT6(DM)/Testis-DMRT6-ChIP-Seq(GSE60440)/Homer	YDGHTACAWTGTADC	1	0	1	0	0	7.2	0.0013
repressors	scramble-like	DUX4(Homeobox)/Myoblasts-DUX4.V5-ChIP-Seq(GSE75791)/Homer	NWTAAYCYAATCAWN	1	0	1	0	0	1	0.0002
repressors	scramble-like	Duxbl(Homeobox)/NIH3T3-Duxbl.HA-ChIP-Seq(GSE119782)/Homer	TAAYCYAATCAA	1	0	1	0	0	3	0.0005
repressors	scramble-like	DUX(Homeobox)/C2C12-Dux-ChIP-Seq(GSE87279)/Homer	BCWGATTCAATCAAN	1	0	1	0	0	0.3	0
repressors	scramble-like	GATA3(Zf),DR4/iTreg-Gata3-ChIP-Seq(GSE20898)/Homer	AGATGKDGAGATAAG	1	0	1	0	0	3	0.0005
repressors	scramble-like	GATA3(Zf),DR8/iTreg-Gata3-ChIP-Seq(GSE20898)/Homer	AGATSTNDNNDSAGATAASN	1	0	1	0	0	3.6	0.0006
repressors	scramble-like	GFX(?)/Promoter/Homer	ATTCTCGCGAGA	1	0	1	0	0	87.9	0.0154
repressors	scramble-like	GFY(?)/Promoter/Homer	ACTACAATTCCC	1	0	1	0	0	126.6	0.0222
repressors	scramble-like	GFY-Staf(?,Zf)/Promoter/Homer	RACTACAATTCCCAGAAKGC	1	0	1	0	0	121.6	0.0213
repressors	scramble-like	HRE(HSF)/Striatum-HSF1-ChIP-Seq(GSE38000)/Homer	TTCTAGAABNTTCTA	1	0	1	0	0	15	0.0026
repressors	scramble-like	IRF2(IRF)/Erythroblas-IRF2-ChIP-Seq(GSE36985)/Homer	GAAASYGAAASY	1	0	1	0	0	4.7	0.0008
repressors	scramble-like	ISRE(IRF)/ThioMac-LPS-Expression(GSE23622)/Homer	AGTTTCASTTTC	1	0	1	0	0	2.4	0.0004
repressors	scramble-like	LXRE(NR),DR4/RAW-LXRb.biotin-ChIP-Seq(GSE21512)/Homer	RGGTTACTANAGGTCA	1	0	1	0	0	126.6	0.0222
repressors	scramble-like	Mef2d(MADS)/Retina-Mef2d-ChIP-Seq(GSE61391)/Homer	GCTATTTTTAGC	1	0	1	0	0	17.6	0.0031
repressors	scramble-like	NFE2L2(bZIP)/HepG2-NFE2L2-ChIP-Seq(Encode)/Homer	AWWWTGCTGAGTCAT	1	0	1	0	0	33.3	0.0058
repressors	scramble-like	PAX3:FKHR-fusion(Paired,Homeobox)/Rh4-PAX3:FKHR-ChIP-Seq(GSE19063)/Homer	ACCRTGACTAATTNN	1	0	1	0	0	16.2	0.0028
repressors	scramble-like	Pax7(Paired,Homeobox),longest/Myoblast-Pax7-ChIP-Seq(GSE25064)/Homer	NTAATTDGCYAATTANNWWD	1	0	1	0	0	0.7	0.0001
repressors	scramble-like	Pax7(Paired,Homeobox)/Myoblast-Pax7-ChIP-Seq(GSE25064)/Homer	TAATCAATTA	1	0	1	0	0	3.8	0.0007
repressors	scramble-like	RARg(NR)/ES-RARg-ChIP-Seq(GSE30538)/Homer	AGGTCAAGGTCA	1	0	1	0	0	3.5	0.0006
repressors	scramble-like	Ronin(THAP)/ES-Thap11-ChIP-Seq(GSE51522)/Homer	RACTACAACTCCCAGVAKGC	1	0	1	0	0	121.2	0.0212
repressors	scramble-like	Six4(Homeobox)/MCF7-SIX4-ChIP-Seq(Encode)/Homer	TGWAAYCTGABACCB	1	0	1	0	0	35.6	0.0062
repressors	scramble-like	ZFP3(Zf)/HEK293-ZFP3.GFP-ChIP-Seq(GSE58341)/Homer	GGGTTTTGAAGGATGARTAGGAGTT	1	0	1	0	0	0.1	0
repressors	scramble-like	ZNF41(Zf)/HEK293-ZNF41.GFP-ChIP-Seq(GSE58341)/Homer	CCTCATGGTGYCYTWYTCCCTTGTG	1	0	1	0	0	2.1	0.0004
repressors	scramble-like	ZNF528(Zf)/HEK293-ZNF528.GFP-ChIP-Seq(GSE58341)/Homer	AGAAATGACTTCCCT	1	0	1	0	0	0.7	0.0001
repressors	genomic	Sox3(HMG)/NPC-Sox3-ChIP-Seq(GSE33059)/Homer	CCWTTGTY	1e-09	21.4	0	66	0.197	4113.1	0.0879
repressors	genomic	CTCF(Zf)/CD4+-CTCF-ChIP-Seq(Barski_et_al.)/Homer	AYAGTGCCMYCTRGTGGCCA	1e-09	20.87	0	31	0.0925	1179.4	0.0252
repressors	genomic	Sox21(HMG)/ESC-SOX21-ChIP-Seq(GSE110505)/Homer	BCCWTTGTBYKV	1e-08	20.66	0	69	0.206	4483.7	0.0958
repressors	genomic	DLX5(Homeobox)/BasalGanglia-Dlx5-ChIP-seq(GSE124936)/Homer	SSTAATTA	1e-08	20.38	0	25	0.0746	802	0.0171
repressors	genomic	Nkx6.1(Homeobox)/Islet-Nkx6.1-ChIP-Seq(GSE40975)/Homer	GKTAATGR	1e-08	20.17	0	53	0.1582	3017.8	0.0645
repressors	genomic	Lhx1(Homeobox)/EmbryoCarcinoma-Lhx1-ChIP-Seq(GSE70957)/Homer	NNYTAATTAR	1e-08	20.04	0	29	0.0866	1082	0.0231
repressors	genomic	Sox2(HMG)/mES-Sox2-ChIP-Seq(GSE11431)/Homer	BCCATTGTTC	1e-08	19.3	0	45	0.1343	2384.9	0.051
repressors	genomic	Sox4(HMG)/proB-Sox4-ChIP-Seq(GSE50066)/Homer	YCTTTGTTCC	1e-07	17.52	0	44	0.1313	2443.1	0.0522
repressors	genomic	DLX2(Homeobox)/BasalGanglia-Dlx2-ChIP-seq(GSE124936)/Homer	NNNTAATTAS	1e-07	16.61	0	35	0.1045	1745.4	0.0373
repressors	genomic	Sox10(HMG)/SciaticNerve-Sox3-ChIP-Seq(GSE35132)/Homer	CCWTTGTYYB	1e-07	16.12	0	62	0.1851	4304.1	0.092
repressors	genomic	Dlx3(Homeobox)/Kerainocytes-Dlx3-ChIP-Seq(GSE89884)/Homer	NDGTAATTAC	1e-06	15.86	0	19	0.0567	606.7	0.013
repressors	genomic	DLX1(Homeobox)/BasalGanglia-Dlx1-ChIP-seq(GSE124936)/Homer	NSNNTAATTA	1e-06	15.68	0	33	0.0985	1648.8	0.0352
repressors	genomic	Sox6(HMG)/Myotubes-Sox6-ChIP-Seq(GSE32627)/Homer	CCATTGTTNY	1e-06	15.33	0	51	0.1522	3306.8	0.0707
repressors	genomic	Lhx3(Homeobox)/Neuron-Lhx3-ChIP-Seq(GSE31456)/Homer	ADBTAATTAR	1e-06	15.22	0	35	0.1045	1851.9	0.0396
repressors	genomic	Sox15(HMG)/CPA-Sox15-ChIP-Seq(GSE62909)/Homer	RAACAATGGN	1e-06	15.07	0	42	0.1254	2484.9	0.0531
repressors	genomic	Lhx2(Homeobox)/HFSC-Lhx2-ChIP-Seq(GSE48068)/Homer	TAATTAGN	1e-06	14.04	0	25	0.0746	1120.6	0.024
repressors	genomic	Sox17(HMG)/Endoderm-Sox17-ChIP-Seq(GSE61475)/Homer	CCATTGTTYB	1e-05	13.26	0	31	0.0925	1667.7	0.0356
repressors	genomic	Isl1(Homeobox)/Neuron-Isl1-ChIP-Seq(GSE31456)/Homer	CTAATKGV	1e-05	12.24	0.0001	49	0.1463	3475.6	0.0743
repressors	genomic	Sox7(HMG)/ESC-Sox7-ChIP-Seq(GSE133899)/Homer	VVRRAACAATGG	1e-05	12.03	0.0001	21	0.0627	939.9	0.0201
repressors	genomic	LHX9(Homeobox)/Hct116-LHX9.V5-ChIP-Seq(GSE116822)/Homer	NGCTAATTAG	1e-05	11.75	0.0002	33	0.0985	1980.4	0.0423
repressors	genomic	ZNF711(Zf)/SHSY5Y-ZNF711-ChIP-Seq(GSE20673)/Homer	AGGCCTAG	0.0001	10.74	0.0005	216	0.6448	24923.6	0.5328
repressors	genomic	En1(Homeobox)/SUM149-EN1-ChIP-Seq(GSE120957)/Homer	NDCTAATTAS	0.0001	9.661	0.0013	43	0.1284	3209.2	0.0686
repressors	genomic	Atoh1(bHLH)/Cerebellum-Atoh1-ChIP-Seq(GSE22111)/Homer	VNRVCAGCTGGY	0.001	9.052	0.0022	71	0.2119	6416.3	0.1372
repressors	genomic	HNF4a(NR),DR1/HepG2-HNF4a-ChIP-Seq(GSE25021)/Homer	CARRGKBCAAAGTYCA	0.001	7.544	0.0097	20	0.0597	1205.8	0.0258
repressors	genomic	NeuroD1(bHLH)/Islet-NeuroD1-ChIP-Seq(GSE30298)/Homer	GCCATCTGTT	0.001	7.453	0.0102	46	0.1373	3890.6	0.0832
repressors	genomic	Fra2(bZIP)/Striatum-Fra2-ChIP-Seq(GSE43429)/Homer	GGATGACTCATC	0.001	7.28	0.0117	15	0.0448	789.4	0.0169
repressors	genomic	Oct4(POU,Homeobox)/mES-Oct4-ChIP-Seq(GSE11431)/Homer	ATTTGCATAW	0.001	7.171	0.0125	12	0.0358	553.4	0.0118
repressors	genomic	BORIS(Zf)/K562-CTCFL-ChIP-Seq(GSE32465)/Homer	CNNBRGCGCCCCCTGSTGGC	0.001	7.099	0.013	52	0.1552	4635.2	0.0991
repressors	genomic	Fra1(bZIP)/BT549-Fra1-ChIP-Seq(GSE46166)/Homer	NNATGASTCATH	0.001	6.946	0.0146	15	0.0448	816.7	0.0175
repressors	genomic	AP-1(bZIP)/ThioMac-PU.1-ChIP-Seq(GSE21512)/Homer	VTGACTCATC	0.001	6.91	0.0146	18	0.0537	1085.5	0.0232
repressors	genomic	Rbpj1(?)/Panc1-Rbpj1-ChIP-Seq(GSE47459)/Homer	HTTTCCCASG	0.01	6.633	0.0187	58	0.1731	5433.9	0.1162
repressors	genomic	Fos(bZIP)/TSC-Fos-ChIP-Seq(GSE110950)/Homer	NDATGASTCAYN	0.01	6.617	0.0187	15	0.0448	844.8	0.0181
repressors	genomic	TCF4(bHLH)/SHSY5Y-TCF4-ChIP-Seq(GSE96915)/Homer	SMCATCTGKH	0.01	6.574	0.0187	70	0.209	6878.7	0.147
repressors	genomic	Ascl1(bHLH)/NeuralTubes-Ascl1-ChIP-Seq(GSE55840)/Homer	NNVVCAGCTGBN	0.01	6.455	0.0203	111	0.3313	12050.4	0.2576
repressors	genomic	Atf3(bZIP)/GBM-ATF3-ChIP-Seq(GSE33912)/Homer	DATGASTCATHN	0.01	6.378	0.0214	16	0.0478	955.2	0.0204
repressors	genomic	BATF(bZIP)/Th17-BATF-ChIP-Seq(GSE39756)/Homer	DATGASTCAT	0.01	6.112	0.0271	15	0.0448	890.9	0.019
repressors	genomic	GATA(Zf),IR3/iTreg-Gata3-ChIP-Seq(GSE20898)/Homer	NNNNNBAGATAWYATCTVHN	0.01	6.009	0.0292	4	0.0119	77.4	0.0017
repressors	genomic	JunB(bZIP)/DendriticCells-Junb-ChIP-Seq(GSE36099)/Homer	RATGASTCAT	0.01	5.976	0.0294	14	0.0418	813.7	0.0174
repressors	genomic	NeuroG2(bHLH)/Fibroblast-NeuroG2-ChIP-Seq(GSE75910)/Homer	ACCATCTGTT	0.01	5.936	0.0298	67	0.2	6686.3	0.1429
repressors	genomic	Sox9(HMG)/Limb-SOX9-ChIP-Seq(GSE73225)/Homer	AGGVNCCTTTGT	0.01	5.89	0.0304	26	0.0776	1997.9	0.0427
repressors	genomic	ZFX(Zf)/mES-Zfx-ChIP-Seq(GSE11431)/Homer	AGGCCTRG	0.01	5.868	0.0304	123	0.3672	13822.3	0.2955
repressors	genomic	GLIS3(Zf)/Thyroid-Glis3.GFP-ChIP-Seq(GSE103297)/Homer	CTCCCTGGGAGGCCN	0.01	5.837	0.0306	175	0.5224	20854.3	0.4458
repressors	genomic	Phox2a(Homeobox)/Neuron-Phox2a-ChIP-Seq(GSE31456)/Homer	YTAATYNRATTA	0.01	5.833	0.0306	6	0.0179	193.4	0.0041
repressors	genomic	GATA3(Zf)/iTreg-Gata3-ChIP-Seq(GSE20898)/Homer	AGATAASR	0.01	5.622	0.0362	21	0.0627	1522.2	0.0325
repressors	genomic	Phox2b(Homeobox)/CLBGA-PHOX2B-ChIP-Seq(GSE90683)/Homer	TTAATTNAATTA	0.01	5.576	0.037	4	0.0119	87.7	0.0019
repressors	genomic	Hoxc9(Homeobox)/Ainv15-Hoxc9-ChIP-Seq(GSE21812)/Homer	GGCCATAAATCA	0.01	5.459	0.0407	10	0.0299	511.3	0.0109
repressors	genomic	Olig2(bHLH)/Neuron-Olig2-ChIP-Seq(GSE30882)/Homer	RCCATMTGTT	0.01	5.459	0.0407	65	0.194	6577.5	0.1406
repressors	genomic	NF1-halfsite(CTF)/LNCaP-NF1-ChIP-Seq(Unpublished)/Homer	YTGCCAAG	0.01	5.333	0.0443	84	0.2507	8980	0.192
repressors	genomic	Prop1(Homeobox)/GHFT1-PROP1.biotin-ChIP-Seq(GSE77302)/Homer	NTAATBNAATTA	0.01	5.228	0.0481	7	0.0209	290.1	0.0062
repressors	genomic	TCFL2(HMG)/K562-TCF7L2-ChIP-Seq(GSE29196)/Homer	ACWTCAAAGG	0.01	5.161	0.0505	4	0.0119	98.7	0.0021
repressors	genomic	Oct6(POU,Homeobox)/NPC-Pou3f1-ChIP-Seq(GSE35496)/Homer	WATGCAAATGAG	0.01	5.16	0.0505	10	0.0299	534.5	0.0114
repressors	genomic	Gata1(Zf)/K562-GATA1-ChIP-Seq(GSE18829)/Homer	SAGATAAGRV	0.01	5.096	0.0518	11	0.0328	626.9	0.0134
repressors	genomic	Twist2(bHLH)/Myoblast-Twist2.Ty1-ChIP-Seq(GSE127998)/Homer	MCAGCTGBYH	0.01	5.075	0.0519	83	0.2478	8940.4	0.1911
repressors	genomic	AP-2gamma(AP2)/MCF7-TFAP2C-ChIP-Seq(GSE21234)/Homer	SCCTSAGGSCAW	0.01	4.924	0.0592	157	0.4687	18773.4	0.4013
repressors	genomic	LEF1(HMG)/H1-LEF1-ChIP-Seq(GSE64758)/Homer	CCTTTGATST	0.01	4.873	0.0612	13	0.0388	830.3	0.0177
repressors	genomic	Rfx6(HTH)/Min6b1-Rfx6.HA-ChIP-Seq(GSE62844)/Homer	TGTTKCCTAGCAACM	0.01	4.84	0.0621	67	0.2	7011.9	0.1499
repressors	genomic	Gata4(Zf)/Heart-Gata4-ChIP-Seq(GSE35151)/Homer	NBWGATAAGR	0.01	4.803	0.0633	15	0.0448	1030.4	0.022
repressors	genomic	HIC1(Zf)/Treg-ZBTB29-ChIP-Seq(GSE99889)/Homer	TGCCAGCB	0.01	4.659	0.0719	149	0.4448	17803	0.3806
repressors	genomic	Hoxd13(Homeobox)/ChickenMSG-Hoxd13.Flag-ChIP-Seq(GSE86088)/Homer	NCYAATAAAA	0.1	4.6	0.0749	20	0.0597	1567.9	0.0335
repressors	genomic	Bach2(bZIP)/OCILy7-Bach2-ChIP-Seq(GSE44420)/Homer	TGCTGAGTCA	0.1	4.529	0.0792	8	0.0239	414.9	0.0089
repressors	genomic	GSC(Homeobox)/FrogEmbryos-GSC-ChIP-Seq(DRA000576)/Homer	RGGATTAR	0.1	4.499	0.0802	26	0.0776	2233.6	0.0477
repressors	genomic	Tlx?(NR)/NPC-H3K4me1-ChIP-Seq(GSE16256)/Homer	CTGGCAGSCTGCCA	0.1	4.194	0.107	24	0.0716	2070.8	0.0443
repressors	genomic	Tcf21(bHLH)/ArterySmoothMuscle-Tcf21-ChIP-Seq(GSE61369)/Homer	NAACAGCTGG	0.1	4.191	0.107	62	0.1851	6602.8	0.1411
repressors	genomic	Hoxd10(Homeobox)/ChickenMSG-Hoxd10.Flag-ChIP-Seq(GSE86088)/Homer	GGCMATGAAA	0.1	4.157	0.1076	19	0.0567	1533	0.0328
repressors	genomic	Fosl2(bZIP)/3T3L1-Fosl2-ChIP-Seq(GSE56872)/Homer	NATGASTCABNN	0.1	4.154	0.1076	10	0.0299	624.8	0.0134
repressors	genomic	Brachyury(T-box)/Mesoendoderm-Brachyury-ChIP-exo(GSE54963)/Homer	ANTTMRCASBNNNGTGYKAAN	0.1	4.131	0.1076	7	0.0209	360	0.0077
repressors	genomic	Nanog(Homeobox)/mES-Nanog-ChIP-Seq(GSE11724)/Homer	RGCCATTAAC	0.1	4.128	0.1076	100	0.2985	11498.4	0.2458
repressors	genomic	BHLHA15(bHLH)/NIH3T3-BHLHB8.HA-ChIP-Seq(GSE119782)/Homer	NAMCAGCTGK	0.1	4.123	0.1076	67	0.2	7253.6	0.1551
repressors	genomic	Pit1(Homeobox)/GCrat-Pit1-ChIP-Seq(GSE58009)/Homer	ATGMATATDC	0.1	4.037	0.1126	10	0.0299	636.9	0.0136
repressors	genomic	Egr1(Zf)/K562-Egr1-ChIP-Seq(GSE32465)/Homer	TGCGTGGGYG	0.1	4.034	0.1126	128	0.3821	15258.5	0.3262
repressors	genomic	ZNF652/HepG2-ZNF652.Flag-ChIP-Seq(Encode)/Homer	TTAACCCTTTVNKKN	0.1	4.031	0.1126	8	0.0239	454.2	0.0097
repressors	genomic	Gata6(Zf)/HUG1N-GATA6-ChIP-Seq(GSE51936)/Homer	YCTTATCTBN	0.1	3.957	0.1168	12	0.0358	838.2	0.0179
repressors	genomic	Jun-AP1(bZIP)/K562-cJun-ChIP-Seq(GSE31477)/Homer	GATGASTCATCN	0.1	3.95	0.1168	8	0.0239	461.1	0.0099
repressors	genomic	Hoxa9(Homeobox)/ChickenMSG-Hoxa9.Flag-ChIP-Seq(GSE86088)/Homer	RGCAATNAAA	0.1	3.945	0.1168	47	0.1403	4830	0.1032
repressors	genomic	FOXA1(Forkhead)/LNCAP-FOXA1-ChIP-Seq(GSE27824)/Homer	WAAGTAAACA	0.1	3.937	0.1168	14	0.0418	1042.5	0.0223
repressors	genomic	Tcf12(bHLH)/GM12878-Tcf12-ChIP-Seq(GSE32465)/Homer	VCAGCTGYTG	0.1	3.877	0.12	71	0.2119	7852	0.1678
repressors	genomic	Pit1+1bp(Homeobox)/GCrat-Pit1-ChIP-Seq(GSE58009)/Homer	ATGCATAATTCA	0.1	3.866	0.12	5	0.0149	217.8	0.0047
repressors	genomic	Gata2(Zf)/K562-GATA2-ChIP-Seq(GSE18829)/Homer	BBCTTATCTS	0.1	3.822	0.1235	10	0.0299	659.3	0.0141
repressors	genomic	TRPS1(Zf)/MCF7-TRPS1-ChIP-Seq(GSE107013)/Homer	AGATAAGANN	0.1	3.797	0.125	22	0.0657	1925.7	0.0412
repressors	genomic	Zac1(Zf)/Neuro2A-Plagl1-ChIP-Seq(GSE75942)/Homer	HAWGRGGCCM	0.1	3.758	0.1284	207	0.6179	26324.8	0.5627
repressors	genomic	Ptf1a(bHLH)/Panc1-Ptf1a-ChIP-Seq(GSE47459)/Homer	ACAGCTGTTN	0.1	3.728	0.1306	137	0.409	16626	0.3554
repressors	genomic	HEB(bHLH)/mES-Heb-ChIP-Seq(GSE53233)/Homer	VCAGCTGBNN	0.1	3.62	0.1437	122	0.3642	14656.1	0.3133
repressors	genomic	Brn2(POU,Homeobox)/NPC-Brn2-ChIP-Seq(GSE35496)/Homer	ATGAATATTC	0.1	3.618	0.1437	3	0.009	89.4	0.0019
repressors	genomic	AP-2alpha(AP2)/Hela-AP2alpha-ChIP-Seq(GSE31477)/Homer	ATGCCCTGAGGC	0.1	3.6	0.1437	124	0.3701	14935.7	0.3193
repressors	genomic	Tbox:Smad(T-box,MAD)/ESCd5-Smad2_3-ChIP-Seq(GSE29422)/Homer	AGGTGHCAGACA	0.1	3.583	0.1439	7	0.0209	404.3	0.0086
repressors	genomic	CRX(Homeobox)/Retina-Crx-ChIP-Seq(GSE20012)/Homer	GCTAATCC	0.1	3.568	0.1443	51	0.1522	5444.8	0.1164
repressors	genomic	Hoxa13(Homeobox)/ChickenMSG-Hoxa13.Flag-ChIP-Seq(GSE86088)/Homer	CYHATAAAAN	0.1	3.524	0.1491	30	0.0896	2906.6	0.0621
repressors	genomic	ZNF317(Zf)/HEK293-ZNF317.GFP-ChIP-Seq(GSE58341)/Homer	GTCWGCTGTYYCTCT	0.1	3.501	0.1508	4	0.0119	162.1	0.0035
repressors	genomic	ZNF519(Zf)/HEK293-ZNF519.GFP-ChIP-Seq(GSE58341)/Homer	GAGSCCGAGC	0.1	3.459	0.1555	50	0.1493	5357.3	0.1145
repressors	genomic	Eomes(T-box)/H9-Eomes-ChIP-Seq(GSE26097)/Homer	ATTAACACCT	0.1	3.453	0.1555	40	0.1194	4126	0.0882
repressors	genomic	Myf5(bHLH)/GM-Myf5-ChIP-Seq(GSE24852)/Homer	BAACAGCTGT	0.1	3.399	0.1615	41	0.1224	4265.6	0.0912
repressors	genomic	ZNF692(Zf)/HEK293-ZNF692.GFP-ChIP-Seq(GSE58341)/Homer	GTGGGCCCCA	0.1	3.366	0.1652	25	0.0746	2360.9	0.0505
repressors	genomic	PAX5(Paired,Homeobox),condensed/GM12878-PAX5-ChIP-Seq(GSE32465)/Homer	GTCACGCTCSCTGM	0.1	3.362	0.1652	9	0.0269	614.5	0.0131
repressors	genomic	Unknown(Homeobox)/Limb-p300-ChIP-Seq/Homer	SSCMATWAAA	0.1	3.333	0.167	11	0.0328	818.9	0.0175
repressors	genomic	Tbx21(T-box)/GM12878-TBX21-ChIP-Seq(Encode)/Homer	AGGTGTGAAA	0.1	3.246	0.1802	19	0.0567	1699.6	0.0363
repressors	genomic	Pdx1(Homeobox)/Islet-Pdx1-ChIP-Seq(SRA008281)/Homer	YCATYAATCA	0.1	3.211	0.1848	11	0.0328	835.7	0.0179
repressors	genomic	WT1(Zf)/Kidney-WT1-ChIP-Seq(GSE90016)/Homer	MCTCCCMCRCAB	0.1	3.2	0.1849	95	0.2836	11269.5	0.2409
repressors	genomic	Hoxa10(Homeobox)/ChickenMSG-Hoxa10.Flag-ChIP-Seq(GSE86088)/Homer	GGYAATGAAA	0.1	3.155	0.1914	8	0.0239	540.8	0.0116
repressors	genomic	ZNF16(Zf)/HEK293-ZNF16.GFP-ChIP-Seq(GSE58341)/Homer	MACCTTCYATGGCTCCCTAKTGCCY	0.1	3.132	0.1938	2	0.006	46.1	0.001
repressors	genomic	TEAD1(TEAD)/HepG2-TEAD1-ChIP-Seq(Encode)/Homer	CYRCATTCCA	0.1	3.058	0.2067	24	0.0716	2318.5	0.0496
repressors	genomic	E2F6(E2F)/Hela-E2F6-ChIP-Seq(GSE31477)/Homer	GGCGGGAARN	0.1	3.052	0.2067	111	0.3313	13478.4	0.2881
repressors	genomic	Ascl2(bHLH)/ESC-Ascl2-ChIP-Seq(GSE97712)/Homer	SSRGCAGCTGCH	0.1	3.023	0.2099	85	0.2537	10038.8	0.2146
repressors	genomic	OCT:OCT(POU,Homeobox,IR1)/NPC-Brn2-ChIP-Seq(GSE35496)/Homer	ATGAATWATTCATGA	0.1	3.02	0.2099	2	0.006	49.1	0.0011
repressors	genomic	NF1(CTF)/LNCAP-NF1-ChIP-Seq(Unpublished)/Homer	CYTGGCABNSTGCCAR	0.1	3.014	0.2099	29	0.0866	2924.5	0.0625
repressors	genomic	RORgt(NR)/EL4-RORgt.Flag-ChIP-Seq(GSE56019)/Homer	AAYTAGGTCA	0.1	2.969	0.2132	4	0.0119	193.3	0.0041
repressors	genomic	Tgif2(Homeobox)/mES-Tgif2-ChIP-Seq(GSE55404)/Homer	TGTCANYT	0.1	2.902	0.2259	69	0.206	8004.3	0.1711
repressors	genomic	Otx2(Homeobox)/EpiLC-Otx2-ChIP-Seq(GSE56098)/Homer	NYTAATCCYB	0.1	2.892	0.226	17	0.0507	1546.7	0.0331
repressors	genomic	Tcf7(HMG)/GM12878-TCF7-ChIP-Seq(Encode)/Homer	CTTTGATGTGSB	0.1	2.813	0.2424	6	0.0179	384.9	0.0082
repressors	genomic	Tbr1(T-box)/Cortex-Tbr1-ChIP-Seq(GSE71384)/Homer	AAGGTGTKAA	0.1	2.797	0.244	26	0.0776	2625.5	0.0561
repressors	genomic	ZSCAN22(Zf)/HEK293-ZSCAN22.GFP-ChIP-Seq(GSE58341)/Homer	SMCAGTCWGAKGGAGGAGGC	0.1	2.795	0.244	10	0.0299	791.6	0.0169
repressors	genomic	Tbet(T-box)/CD8-Tbet-ChIP-Seq(GSE33802)/Homer	AGGTGTGAAM	0.1	2.771	0.246	17	0.0507	1572.9	0.0336
repressors	genomic	TEAD2(TEA)/Py2T-Tead2-ChIP-Seq(GSE55709)/Homer	CCWGGAATGY	0.1	2.703	0.261	14	0.0418	1245.1	0.0266
repressors	genomic	MyoD(bHLH)/Myotube-MyoD-ChIP-Seq(GSE21614)/Homer	RRCAGCTGYTSY	0.1	2.637	0.2763	61	0.1821	7089.1	0.1515
repressors	genomic	Cdx2(Homeobox)/mES-Cdx2-ChIP-Seq(GSE14586)/Homer	GYMATAAAAH	0.1	2.634	0.2763	7	0.0209	502.6	0.0107
repressors	genomic	E2A(bHLH)/proBcell-E2A-ChIP-Seq(GSE21978)/Homer	DNRCAGCTGY	0.1	2.629	0.2763	99	0.2955	12108.9	0.2588
repressors	genomic	HOXB13(Homeobox)/ProstateTumor-HOXB13-ChIP-Seq(GSE56288)/Homer	TTTTATKRGG	0.1	2.559	0.2911	14	0.0418	1274.4	0.0272
repressors	genomic	Zfp57(Zf)/H1-ZFP57.HA-ChIP-Seq(GSE115387)/Homer	NANTGCSGCA	0.1	2.557	0.2911	76	0.2269	9091.9	0.1944
repressors	genomic	CDX4(Homeobox)/ZebrafishEmbryos-Cdx4.Myc-ChIP-Seq(GSE48254)/Homer	NGYCATAAAWCH	0.1	2.539	0.2919	11	0.0328	941.5	0.0201
repressors	genomic	Oct11(POU,Homeobox)/NCIH1048-POU2F3-ChIP-seq(GSE115123)/Homer	GATTTGCATA	0.1	2.514	0.2967	6	0.0179	416.1	0.0089
repressors	genomic	HIF-1b(HLH)/T47D-HIF1b-ChIP-Seq(GSE59937)/Homer	RTACGTGC	0.1	2.512	0.2967	65	0.194	7670.9	0.164
repressors	genomic	Pax7(Paired,Homeobox),long/Myoblast-Pax7-ChIP-Seq(GSE25064)/Homer	TAATCHGATTAC	0.1	2.497	0.297	1	0.003	12.2	0.0003
repressors	genomic	p53(p53)/mES-cMyc-ChIP-Seq(GSE11431)/Homer	ACATGCCCGGGCAT	0.1	2.487	0.2975	3	0.009	142.4	0.003
repressors	genomic	ZNF143|STAF(Zf)/CUTLL-ZNF143-ChIP-Seq(GSE29600)/Homer	ATTTCCCAGVAKSCY	0.1	2.471	0.2999	20	0.0597	1996.4	0.0427
repressors	genomic	Tcfcp2l1(CP2)/mES-Tcfcp2l1-ChIP-Seq(GSE11431)/Homer	NRAACCRGTTYRAACCRGYT	0.1	2.464	0.2999	10	0.0299	844.2	0.018
repressors	genomic	Ap4(bHLH)/AML-Tfap4-ChIP-Seq(GSE45738)/Homer	NAHCAGCTGD	0.1	2.457	0.2999	65	0.194	7698.6	0.1646
repressors	genomic	Hoxb4(Homeobox)/ES-Hoxb4-ChIP-Seq(GSE34014)/Homer	TGATTRATGGCY	0.1	2.442	0.3015	4	0.0119	232.9	0.005
repressors	genomic	EBF1(EBF)/Near-E2A-ChIP-Seq(GSE21512)/Homer	GTCCCCWGGGGA	0.1	2.436	0.3015	93	0.2776	11418.1	0.2441
repressors	genomic	ZNF165(Zf)/WHIM12-ZNF165-ChIP-Seq(GSE65937)/Homer	AAGGKGRCGCAGGCA	0.1	2.422	0.3027	26	0.0776	2737.5	0.0585
repressors	genomic	Zfp809(Zf)/ES-Zfp809-ChIP-Seq(GSE70799)/Homer	GGGGCTYGKCTGGGA	0.1	2.399	0.3073	43	0.1284	4878.5	0.1043
repressors	genomic	Pax8(Paired,Homeobox)/Thyroid-Pax8-ChIP-Seq(GSE26938)/Homer	GTCATGCHTGRCTGS	0.1	2.394	0.3073	23	0.0687	2379.5	0.0509
repressors	genomic	GLI3(Zf)/Limb-GLI3-ChIP-Chip(GSE11077)/Homer	CGTGGGTGGTCC	0.1	2.394	0.3073	10	0.0299	856.1	0.0183
repressors	genomic	CUX1(Homeobox)/K562-CUX1-ChIP-Seq(GSE92882)/Homer	TATCGATNAN	0.1	2.364	0.311	8	0.0239	643.8	0.0138
repressors	genomic	Hoxd11(Homeobox)/ChickenMSG-Hoxd11.Flag-ChIP-Seq(GSE86088)/Homer	VGCCATAAAA	0.1	2.337	0.3174	33	0.0985	3636.3	0.0777
repressors	genomic	E2F1(E2F)/Hela-E2F1-ChIP-Seq(GSE22478)/Homer	CWGGCGGGAA	0.1	2.335	0.3174	59	0.1761	6975.9	0.1491
repressors	genomic	FOXA1(Forkhead)/MCF7-FOXA1-ChIP-Seq(GSE26831)/Homer	WAAGTAAACA	0.1	2.318	0.3187	9	0.0269	759.2	0.0162
repressors	genomic	Brn1(POU,Homeobox)/NPC-Brn1-ChIP-Seq(GSE35496)/Homer	TATGCWAATBAV	1	2.266	0.3332	6	0.0179	446.7	0.0095
repressors	genomic	PRDM14(Zf)/H1-PRDM14-ChIP-Seq(GSE22767)/Homer	RGGTCTCTAACY	1	2.247	0.337	9	0.0269	771.8	0.0165
repressors	genomic	Bach1(bZIP)/K562-Bach1-ChIP-Seq(GSE31477)/Homer	AWWNTGCTGAGTCAT	1	2.222	0.343	2	0.006	78.1	0.0017
repressors	genomic	MyoG(bHLH)/C2C12-MyoG-ChIP-Seq(GSE36024)/Homer	AACAGCTG	1	2.209	0.3451	63	0.1881	7565.9	0.1617
repressors	genomic	ZNF382(Zf)/HEK293-ZNF382.GFP-ChIP-Seq(GSE58341)/Homer	GNCTGTASTRNTGBCTCHTT	1	2.166	0.3578	1	0.003	17.4	0.0004
repressors	genomic	Foxf1(Forkhead)/Lung-Foxf1-ChIP-Seq(GSE77951)/Homer	WWATRTAAACAN	1	2.166	0.3578	10	0.0299	898.4	0.0192
repressors	genomic	Cux2(Homeobox)/Liver-Cux2-ChIP-Seq(GSE35985)/Homer	HNRAATCAAT	1	2.152	0.3578	6	0.0179	461.4	0.0099
repressors	genomic	OCT:OCT-short(POU,Homeobox)/NPC-OCT6-ChIP-Seq(GSE43916)/Homer	ATGCATWATGCATRW	1	2.139	0.3597	5	0.0149	359.4	0.0077
repressors	genomic	NFAT:AP1(RHD,bZIP)/Jurkat-NFATC1-ChIP-Seq(Jolma_et_al.)/Homer	SARTGGAAAAWRTGAGTCAB	1	2.126	0.3621	3	0.009	167.7	0.0036
repressors	genomic	T1ISRE(IRF)/ThioMac-Ifnb-Expression/Homer	ACTTTCGTTTCT	1	2.112	0.3645	1	0.003	18	0.0004
repressors	genomic	E2F3(E2F)/MEF-E2F3-ChIP-Seq(GSE71376)/Homer	BTKGGCGGGAAA	1	2.087	0.3713	121	0.3612	15436.3	0.33
repressors	genomic	Meis1(Homeobox)/MastCells-Meis1-ChIP-Seq(GSE48085)/Homer	VGCTGWCAVB	1	2.081	0.3713	45	0.1343	5278.2	0.1128
repressors	genomic	HIF2a(bHLH)/785_O-HIF2a-ChIP-Seq(GSE34871)/Homer	GCACGTACCC	1	2.071	0.3723	22	0.0657	2357.6	0.0504
repressors	genomic	ERE(NR),IR3/MCF7-ERa-ChIP-Seq(Unpublished)/Homer	VAGGTCACNSTGACC	1	2.052	0.3769	11	0.0328	1036.6	0.0222
repressors	genomic	ZNF467(Zf)/HEK293-ZNF467.GFP-ChIP-Seq(GSE58341)/Homer	TGGGGAAGGGCM	1	2.004	0.3926	98	0.2925	12369	0.2644
repressors	genomic	Nrf2(bZIP)/Lymphoblast-Nrf2-ChIP-Seq(GSE37589)/Homer	HTGCTGAGTCAT	1	1.99	0.3956	2	0.006	90.7	0.0019
repressors	genomic	TEAD(TEA)/Fibroblast-PU.1-ChIP-Seq(Unpublished)/Homer	YCWGGAATGY	1	1.988	0.3956	11	0.0328	1050.5	0.0225
repressors	genomic	TEAD4(TEA)/Tropoblast-Tead4-ChIP-Seq(GSE37350)/Homer	CCWGGAATGY	1	1.954	0.4049	23	0.0687	2521.5	0.0539
repressors	genomic	Gli2(Zf)/GM2-Gli2-ChIP-Chip(GSE112702)/Homer	YSTGGGTGGTCT	1	1.941	0.4076	19	0.0567	2028.1	0.0434
repressors	genomic	RXR(NR),DR1/3T3L1-RXR-ChIP-Seq(GSE13511)/Homer	TAGGGCAAAGGTCA	1	1.933	0.4083	54	0.1612	6531.3	0.1396
repressors	genomic	Nr5a2(NR)/mES-Nr5a2-ChIP-Seq(GSE19019)/Homer	BTCAAGGTCA	1	1.928	0.4083	20	0.0597	2156.8	0.0461
repressors	genomic	Foxa2(Forkhead)/Liver-Foxa2-ChIP-Seq(GSE25694)/Homer	CYTGTTTACWYW	1	1.915	0.4103	9	0.0269	833	0.0178
repressors	genomic	Zic(Zf)/Cerebellum-ZIC1.2-ChIP-Seq(GSE60731)/Homer	CCTGCTGAGH	1	1.909	0.4103	54	0.1612	6544.3	0.1399
repressors	genomic	Oct4:Sox17(POU,Homeobox,HMG)/F9-Sox17-ChIP-Seq(GSE44553)/Homer	CCATTGTATGCAAAT	1	1.905	0.4103	2	0.006	95.2	0.002
repressors	genomic	Pitx1(Homeobox)/Chicken-Pitx1-ChIP-Seq(GSE38910)/Homer	TAATCCCN	1	1.885	0.415	85	0.2537	10695.1	0.2286
repressors	genomic	FOXM1(Forkhead)/MCF7-FOXM1-ChIP-Seq(GSE72977)/Homer	TRTTTACTTW	1	1.866	0.4203	9	0.0269	843.5	0.018
repressors	genomic	Maz(Zf)/HepG2-Maz-ChIP-Seq(GSE31477)/Homer	GGGGGGGG	1	1.825	0.4351	227	0.6776	30422.3	0.6503
repressors	genomic	FOXA1:AR(Forkhead,NR)/LNCAP-AR-ChIP-Seq(GSE27824)/Homer	AGTAAACAAAAAAGAACAND	1	1.808	0.4399	1	0.003	25.3	0.0005
repressors	genomic	RORa(NR)/Liver-Rora-ChIP-Seq(GSE101115)/Homer	AAWCTAGGTCARDNN	1	1.8	0.4409	3	0.009	195.9	0.0042
repressors	genomic	Tgif1(Homeobox)/mES-Tgif1-ChIP-Seq(GSE55404)/Homer	YTGWCADY	1	1.793	0.4414	53	0.1582	6478.7	0.1385
repressors	genomic	OCT:OCT(POU,Homeobox)/NPC-Brn1-ChIP-Seq(GSE35496)/Homer	ATGAATATTCATGAG	1	1.772	0.4477	1	0.003	26.1	0.0006
repressors	genomic	LRF(Zf)/Erythroblasts-ZBTB7A-ChIP-Seq(GSE74977)/Homer	AAGACCCYYN	1	1.755	0.453	191	0.5701	25402	0.543
repressors	genomic	Hoxa11(Homeobox)/ChickenMSG-Hoxa11.Flag-ChIP-Seq(GSE86088)/Homer	TTTTATGGCM	1	1.731	0.4612	27	0.0806	3114.5	0.0666
repressors	genomic	FoxL2(Forkhead)/Ovary-FoxL2-ChIP-Seq(GSE60858)/Homer	WWTRTAAACAVG	1	1.709	0.4686	8	0.0239	759.5	0.0162
repressors	genomic	PR(NR)/T47D-PR-ChIP-Seq(GSE31130)/Homer	VAGRACAKNCTGTBC	1	1.706	0.4686	42	0.1254	5076.8	0.1085
repressors	genomic	TEAD3(TEA)/HepG2-TEAD3-ChIP-Seq(Encode)/Homer	TRCATTCCAG	1	1.687	0.4736	22	0.0657	2493.3	0.0533
repressors	genomic	IRF3(IRF)/BMDM-Irf3-ChIP-Seq(GSE67343)/Homer	AGTTTCAKTTTC	1	1.671	0.4784	6	0.0179	535.3	0.0114
repressors	genomic	Stat3(Stat)/mES-Stat3-ChIP-Seq(GSE11431)/Homer	CTTCCGGGAA	1	1.655	0.4833	23	0.0687	2633.1	0.0563
repressors	genomic	PAX5(Paired,Homeobox)/GM12878-PAX5-ChIP-Seq(GSE32465)/Homer	GCAGCCAAGCRTGACH	1	1.652	0.4833	27	0.0806	3148.4	0.0673
repressors	genomic	MYNN(Zf)/HEK293-MYNN.eGFP-ChIP-Seq(Encode)/Homer	TTCAAAWTAAAAGTC	1	1.632	0.4886	3	0.009	212.5	0.0045
repressors	genomic	EWS:ERG-fusion(ETS)/CADO_ES1-EWS:ERG-ChIP-Seq(SRA014231)/Homer	ATTTCCTGTN	1	1.625	0.4894	16	0.0478	1757	0.0376
repressors	genomic	FOXP1(Forkhead)/H9-FOXP1-ChIP-Seq(GSE31006)/Homer	NYYTGTTTACHN	1	1.615	0.4917	6	0.0179	545	0.0117
repressors	genomic	Hand2(bHLH)/Mesoderm-Hand2-ChIP-Seq(GSE61475)/Homer	TGACANARRCCAGRC	1	1.588	0.5024	12	0.0358	1271.1	0.0272
repressors	genomic	Hoxd12(Homeobox)/ChickenMSG-Hoxd12.Flag-ChIP-Seq(GSE86088)/Homer	HDGYAATGAAAN	1	1.555	0.516	17	0.0507	1907.7	0.0408
repressors	genomic	SPDEF(ETS)/VCaP-SPDEF-ChIP-Seq(SRA014231)/Homer	ASWTCCTGBT	1	1.528	0.5274	39	0.1164	4778.3	0.1021
repressors	genomic	PBX2(Homeobox)/K562-PBX2-ChIP-Seq(Encode)/Homer	RTGATTKATRGN	1	1.527	0.5274	8	0.0239	799.8	0.0171
repressors	genomic	Ets1-distal(ETS)/CD4+-PolII-ChIP-Seq(Barski_et_al.)/Homer	MACAGGAAGT	1	1.518	0.5274	8	0.0239	801.4	0.0171
repressors	genomic	Rfx5(HTH)/GM12878-Rfx5-ChIP-Seq(GSE31477)/Homer	SCCTAGCAACAG	1	1.47	0.5501	12	0.0358	1306.9	0.0279
repressors	genomic	GATA(Zf),IR4/iTreg-Gata3-ChIP-Seq(GSE20898)/Homer	NAGATWNBNATCTNN	1	1.412	0.5798	1	0.003	39.2	0.0008
repressors	genomic	ZNF675(Zf)/HEK293-ZNF675.GFP-ChIP-Seq(GSE58341)/Homer	ARGAGGMCAAAATGW	1	1.404	0.5811	3	0.009	239.7	0.0051
repressors	genomic	Rfx2(HTH)/LoVo-RFX2-ChIP-Seq(GSE49402)/Homer	GTTGCCATGGCAACM	1	1.402	0.5811	7	0.0209	707.8	0.0151
repressors	genomic	FoxD3(forkhead)/ZebrafishEmbryo-Foxd3.biotin-ChIP-seq(GSE106676)/Homer	TGTTTAYTTAGC	1	1.371	0.5943	8	0.0239	837.9	0.0179
repressors	genomic	EKLF(Zf)/Erythrocyte-Klf1-ChIP-Seq(GSE20478)/Homer	NWGGGTGTGGCY	1	1.365	0.5944	12	0.0358	1339.3	0.0286
repressors	genomic	Oct2(POU,Homeobox)/Bcell-Oct2-ChIP-Seq(GSE21512)/Homer	ATATGCAAAT	1	1.357	0.5959	4	0.0119	359.4	0.0077
repressors	genomic	EBF2(EBF)/BrownAdipose-EBF2-ChIP-Seq(GSE97114)/Homer	NABTCCCWDGGGAVH	1	1.352	0.5961	51	0.1522	6490.1	0.1387
repressors	genomic	HRE(HSF)/HepG2-HSF1-ChIP-Seq(GSE31477)/Homer	BSTTCTRGAABVTTCYAGAA	1	1.349	0.5961	5	0.0149	478.9	0.0102
repressors	genomic	PU.1:IRF8(ETS:IRF)/pDC-Irf8-ChIP-Seq(GSE66899)/Homer	GGAAGTGAAAST	1	1.345	0.5961	4	0.0119	361.6	0.0077
repressors	genomic	Chop(bZIP)/MEF-Chop-ChIP-Seq(GSE35681)/Homer	ATTGCATCAT	1	1.344	0.5961	3	0.009	247.3	0.0053
repressors	genomic	Zic3(Zf)/mES-Zic3-ChIP-Seq(GSE37889)/Homer	GGCCYCCTGCTGDGH	1	1.336	0.5961	66	0.197	8529.1	0.1823
repressors	genomic	STAT6(Stat)/CD4-Stat6-ChIP-Seq(GSE22104)/Homer	ABTTCYYRRGAA	1	1.326	0.5961	7	0.0209	725.9	0.0155
repressors	genomic	X-box(HTH)/NPC-H3K4me1-ChIP-Seq(GSE16256)/Homer	GGTTGCCATGGCAA	1	1.308	0.6038	5	0.0149	486.4	0.0104
repressors	genomic	NF1:FOXA1(CTF,Forkhead)/LNCAP-FOXA1-ChIP-Seq(GSE27824)/Homer	WNTGTTTRYTTTGGCA	1	1.308	0.6038	1	0.003	44	0.0009
repressors	genomic	Rfx1(HTH)/NPC-H3K4me1-ChIP-Seq(GSE16256)/Homer	KGTTGCCATGGCAA	1	1.273	0.619	10	0.0299	1115.5	0.0238
repressors	genomic	bHLHE41(bHLH)/proB-Bhlhe41-ChIP-Seq(GSE93764)/Homer	KCACGTGMCN	1	1.27	0.619	77	0.2299	10081.2	0.2155
repressors	genomic	OCT:OCT(POU,Homeobox)/NPC-OCT6-ChIP-Seq(GSE43916)/Homer	YATGCATATRCATRT	1	1.27	0.619	1	0.003	47	0.001
repressors	genomic	HNF6(Homeobox)/Liver-Hnf6-ChIP-Seq(ERP000394)/Homer	NTATYGATCH	1	1.234	0.6341	6	0.0179	624.6	0.0134
repressors	genomic	IRF8(IRF)/BMDM-IRF8-ChIP-Seq(GSE77884)/Homer	GRAASTGAAAST	1	1.223	0.6383	8	0.0239	877.3	0.0188
repressors	genomic	Hnf6b(Homeobox)/LNCaP-Hnf6b-ChIP-Seq(GSE106305)/Homer	TATTGAYY	1	1.15	0.6831	7	0.0209	771.1	0.0165
repressors	genomic	PBX1(Homeobox)/MCF7-PBX1-ChIP-Seq(GSE28007)/Homer	GSCTGTCACTCA	1	1.149	0.6831	3	0.009	276.7	0.0059
repressors	genomic	NPAS2(bHLH)/Liver-NPAS2-ChIP-Seq(GSE39860)/Homer	KCCACGTGAC	1	1.136	0.686	38	0.1134	4888.5	0.1045
repressors	genomic	Foxh1(Forkhead)/hESC-FOXH1-ChIP-Seq(GSE29422)/Homer	NNTGTGGATTSS	1	1.115	0.6971	8	0.0239	909.3	0.0194
repressors	genomic	Zic2(Zf)/ESC-Zic2-ChIP-Seq(SRP197560)/Homer	CHCAGCRGGRGG	1	1.111	0.6971	58	0.1731	7625.3	0.163
repressors	genomic	Tbx6(T-box)/ESC-Tbx6-ChIP-Seq(GSE93524)/Homer	DAGGTGTBAA	1	1.1	0.7006	27	0.0806	3429.6	0.0733
repressors	genomic	Esrrb(NR)/mES-Esrrb-ChIP-Seq(GSE11431)/Homer	KTGACCTTGA	1	1.096	0.7006	16	0.0478	1963.8	0.042
repressors	genomic	MafK(bZIP)/C2C12-MafK-ChIP-Seq(GSE36030)/Homer	GCTGASTCAGCA	1	1.087	0.7029	6	0.0179	661.9	0.0142
repressors	genomic	HLF(bZIP)/HSC-HLF.Flag-ChIP-Seq(GSE69817)/Homer	RTTATGYAAB	1	1.077	0.7071	7	0.0209	792.3	0.0169
repressors	genomic	Barx1(Homeobox)/Stomach-Barx1.3xFlag-ChIP-Seq(GSE69483)/Homer	AAACMATTAN	1	1.072	0.7071	3	0.009	289.1	0.0062
repressors	genomic	ZNF768(Zf)/Rajj-ZNF768-ChIP-Seq(GSE111879)/Homer	RHHCAGAGAGGB	1	1.068	0.7071	2	0.006	170.7	0.0036
repressors	genomic	MITF(bHLH)/MastCells-MITF-ChIP-Seq(GSE48085)/Homer	RTCATGTGAC	1	1.062	0.7073	27	0.0806	3452.2	0.0738
repressors	genomic	Smad2(MAD)/ES-SMAD2-ChIP-Seq(GSE29422)/Homer	CTGTCTGG	1	1.056	0.7089	66	0.197	8769.4	0.1875
repressors	genomic	COUP-TFII(NR)/K562-NR2F1-ChIP-Seq(Encode)/Homer	GKBCARAGGTCA	1	1.052	0.7089	51	0.1522	6719.8	0.1436
repressors	genomic	Tcf3(HMG)/mES-Tcf3-ChIP-Seq(GSE11724)/Homer	ASWTCAAAGG	1	1.044	0.7103	3	0.009	294.7	0.0063
repressors	genomic	ETS:E-box(ETS,bHLH)/HPC7-Scl-ChIP-Seq(GSE22178)/Homer	AGGAARCAGCTG	1	0.996	0.7421	3	0.009	303.2	0.0065
repressors	genomic	FXR(NR),IR1/Liver-FXR-ChIP-Seq(Chong_et_al.)/Homer	AGGTCANTGACCTB	1	0.9935	0.7421	19	0.0567	2415	0.0516
repressors	genomic	PRDM15(Zf)/ESC-Prdm15-ChIP-Seq(GSE73694)/Homer	YCCDNTCCAGGTTTT	1	0.9627	0.7603	40	0.1194	5289.5	0.1131
repressors	genomic	Foxo1(Forkhead)/RAW-Foxo1-ChIP-Seq(Fan_et_al.)/Homer	CTGTTTAC	1	0.9532	0.764	35	0.1045	4613.8	0.0986
repressors	genomic	ZNF136(Zf)/HEK293-ZNF136.GFP-ChIP-Seq(GSE58341)/Homer	YTKGATAHAGTATTCTWGGTNGGCA	1	0.9413	0.7697	1	0.003	69	0.0015
repressors	genomic	EAR2(NR)/K562-NR2F6-ChIP-Seq(Encode)/Homer	NRBCARRGGTCA	1	0.9412	0.7697	46	0.1373	6129.8	0.131
repressors	genomic	ZNF189(Zf)/HEK293-ZNF189.GFP-ChIP-Seq(GSE58341)/Homer	TGGAACAGMA	1	0.9404	0.7697	26	0.0776	3395.7	0.0726
repressors	genomic	FOXK1(Forkhead)/HEK293-FOXK1-ChIP-Seq(GSE51673)/Homer	NVWTGTTTAC	1	0.9225	0.7739	10	0.0299	1241.7	0.0265
repressors	genomic	Nur77(NR)/K562-NR4A1-ChIP-Seq(GSE31363)/Homer	TGACCTTTNCNT	1	0.9169	0.7749	2	0.006	192.4	0.0041
repressors	genomic	STAT5(Stat)/mCD4+-Stat5-ChIP-Seq(GSE12346)/Homer	RTTTCTNAGAAA	1	0.8991	0.7853	5	0.0149	584.6	0.0125
repressors	genomic	SpiB(ETS)/OCILY3-SPIB-ChIP-Seq(GSE56857)/Homer	AAAGRGGAAGTG	1	0.8815	0.7958	6	0.0179	722.8	0.0155
repressors	genomic	NFIL3(bZIP)/HepG2-NFIL3-ChIP-Seq(Encode)/Homer	VTTACGTAAYNNNNN	1	0.88	0.7958	8	0.0239	990.2	0.0212
repressors	genomic	RFX(HTH)/K562-RFX3-ChIP-Seq(SRA012198)/Homer	CGGTTGCCATGGCAAC	1	0.8785	0.7958	6	0.0179	723.4	0.0155
repressors	genomic	NFkB-p50,p52(RHD)/Monocyte-p50-ChIP-Chip(Schreiber_et_al.)/Homer	GGGGGAATCCCC	1	0.8764	0.7958	14	0.0418	1802.9	0.0385
repressors	genomic	c-Myc(bHLH)/mES-cMyc-ChIP-Seq(GSE11431)/Homer	VVCCACGTGG	1	0.8664	0.7958	20	0.0597	2625.2	0.0561
repressors	genomic	c-Myc(bHLH)/LNCAP-cMyc-ChIP-Seq(Unpublished)/Homer	VCCACGTG	1	0.8651	0.7958	39	0.1164	5233.4	0.1119
repressors	genomic	HIF-1a(bHLH)/MCF7-HIF1a-ChIP-Seq(GSE28352)/Homer	TACGTGCV	1	0.8467	0.8029	15	0.0448	1954.4	0.0418
repressors	genomic	PGR(NR)/EndoStromal-PGR-ChIP-Seq(GSE69539)/Homer	AAGAACATWHTGTTC	1	0.8455	0.8029	2	0.006	204.7	0.0044
repressors	genomic	THRa(NR)/C17.2-THRa-ChIP-Seq(GSE38347)/Homer	GGTCANYTGAGGWCA	1	0.8396	0.8029	20	0.0597	2642	0.0565
repressors	genomic	Hnf1(Homeobox)/Liver-Foxa2-Chip-Seq(GSE25694)/Homer	GGTTAAWCATTAA	1	0.8386	0.8029	1	0.003	79.1	0.0017
repressors	genomic	TR4(NR),DR1/Hela-TR4-ChIP-Seq(GSE24685)/Homer	GAGGTCAAAGGTCA	1	0.8154	0.8145	4	0.0119	475.4	0.0102
repressors	genomic	ERRg(NR)/Kidney-ESRRG-ChIP-Seq(GSE104905)/Homer	GTGACCTTGRVN	1	0.8055	0.8192	24	0.0716	3215.5	0.0687
repressors	genomic	RBPJ:Ebox(?,bHLH)/Panc1-Rbpj1-ChIP-Seq(GSE47459)/Homer	GGGRAARRGRMCAGMTG	1	0.798	0.822	12	0.0358	1570.3	0.0336
repressors	genomic	Slug(Zf)/Mesoderm-Snai2-ChIP-Seq(GSE61475)/Homer	SNGCACCTGCHS	1	0.7725	0.8397	35	0.1045	4762.3	0.1018
repressors	genomic	CLOCK(bHLH)/Liver-Clock-ChIP-Seq(GSE39860)/Homer	GHCACGTG	1	0.7669	0.841	22	0.0657	2967	0.0634
repressors	genomic	MafB(bZIP)/BMM-Mafb-ChIP-Seq(GSE75722)/Homer	WNTGCTGASTCAGCANWTTY	1	0.7534	0.8489	5	0.0149	630.9	0.0135
repressors	genomic	CREB5(bZIP)/LNCaP-CREB5.V5-ChIP-Seq(GSE137775)/Homer	VVATGACGTCAT	1	0.75	0.8489	7	0.0209	907	0.0194
repressors	genomic	GATA:SCL(Zf,bHLH)/Ter119-SCL-ChIP-Seq(GSE18720)/Homer	CRGCTGBNGNSNNSAGATAA	1	0.7357	0.8571	2	0.006	225.6	0.0048
repressors	genomic	ZKSCAN1(Zf)/HepG2-ZKSCAN1-ChIP-Seq(Encode)/Homer	GCACAYAGTAGGKCY	1	0.7054	0.8798	1	0.003	95.2	0.002
repressors	genomic	ELF3(ETS)/PDAC-ELF3-ChIP-Seq(GSE64557)/Homer	ANCAGGAAGT	1	0.6876	0.892	17	0.0507	2329.2	0.0498
repressors	genomic	Zfp281(Zf)/ES-Zfp281-ChIP-Seq(GSE81042)/Homer	CCCCTCCCCCAC	1	0.6827	0.8928	33	0.0985	4567	0.0976
repressors	genomic	Smad4(MAD)/ESC-SMAD4-ChIP-Seq(GSE29422)/Homer	VBSYGTCTGG	1	0.6697	0.9009	65	0.194	9051.1	0.1935
repressors	genomic	ERG(ETS)/VCaP-ERG-ChIP-Seq(GSE14097)/Homer	ACAGGAAGTG	1	0.6552	0.9104	60	0.1791	8371.6	0.179
repressors	genomic	CEBP(bZIP)/ThioMac-CEBPb-ChIP-Seq(GSE21512)/Homer	ATTGCGCAAC	1	0.6483	0.9131	6	0.0179	810.1	0.0173
repressors	genomic	Foxo3(Forkhead)/U2OS-Foxo3-ChIP-Seq(E-MTAB-2701)/Homer	DGTAAACA	1	0.6302	0.9261	6	0.0179	818.7	0.0175
repressors	genomic	NFAT(RHD)/Jurkat-NFATC1-ChIP-Seq(Jolma_et_al.)/Homer	ATTTTCCATT	1	0.6282	0.9261	10	0.0299	1385.9	0.0296
repressors	genomic	Pitx1:Ebox(Homeobox,bHLH)/Hindlimb-Pitx1-ChIP-Seq(GSE41591)/Homer	YTAATTRAWWCCAGATGT	1	0.6181	0.93	1	0.003	108.8	0.0023
repressors	genomic	STAT1(Stat)/HelaS3-STAT1-ChIP-Seq(GSE12782)/Homer	NATTTCCNGGAAAT	1	0.6167	0.93	4	0.0119	539.4	0.0115
repressors	genomic	EBNA1(EBV-virus)/Raji-EBNA1-ChIP-Seq(GSE30709)/Homer	GGYAGCAYDTGCTDCCCNNN	1	0.606	0.9304	1	0.003	110.1	0.0024
repressors	genomic	OCT4-SOX2-TCF-NANOG(POU,Homeobox,HMG)/mES-Oct4-ChIP-Seq(GSE11431)/Homer	ATTTGCATAACAATG	1	0.606	0.9304	1	0.003	110.8	0.0024
repressors	genomic	NFkB-p65-Rel(RHD)/ThioMac-LPS-Expression(GSE23622)/Homer	GGAAATTCCC	1	0.6021	0.9304	2	0.006	256.8	0.0055
repressors	genomic	PPARa(NR),DR1/Liver-Ppara-ChIP-Seq(GSE47954)/Homer	VNAGGKCAAAGGTCA	1	0.6001	0.9304	30	0.0896	4228.9	0.0904
repressors	genomic	RUNX(Runt)/HPC7-Runx1-ChIP-Seq(GSE22178)/Homer	SAAACCACAG	1	0.595	0.9304	12	0.0358	1689.6	0.0361
repressors	genomic	Max(bHLH)/K562-Max-ChIP-Seq(GSE31477)/Homer	RCCACGTGGYYN	1	0.5945	0.9304	22	0.0657	3105.1	0.0664
repressors	genomic	RAR:RXR(NR),DR0/ES-RAR-ChIP-Seq(GSE56893)/Homer	AGGTCAAGGTCA	1	0.5918	0.9304	3	0.009	404.4	0.0086
repressors	genomic	Unknown-ESC-element(?)/mES-Nanog-ChIP-Seq(GSE11724)/Homer	CACAGCAGGGGG	1	0.5893	0.9304	30	0.0896	4239.6	0.0906
repressors	genomic	RUNX2(Runt)/PCa-RUNX2-ChIP-Seq(GSE33889)/Homer	NWAACCACADNN	1	0.5848	0.9304	10	0.0299	1411.6	0.0302
repressors	genomic	THRb(NR)/HepG2-THRb.Flag-ChIP-Seq(Encode)/Homer	GGTCACCTGAGGTCA	1	0.5747	0.931	36	0.1075	5101.5	0.1091
repressors	genomic	ZBTB18(Zf)/HEK293-ZBTB18.GFP-ChIP-Seq(GSE58341)/Homer	AACATCTGGA	1	0.5627	0.9388	15	0.0448	2139	0.0457
repressors	genomic	Mef2b(MADS)/HEK293-Mef2b.V5-ChIP-Seq(GSE67450)/Homer	GCTATTTTTGGM	1	0.5588	0.939	9	0.0269	1284.3	0.0275
repressors	genomic	Atf7(bZIP)/3T3L1-Atf7-ChIP-Seq(GSE56872)/Homer	NGRTGACGTCAY	1	0.5571	0.939	12	0.0358	1715.7	0.0367
repressors	genomic	HOXA2(Homeobox)/mES-Hoxa2-ChIP-Seq(Donaldson_et_al.)/Homer	GYCATCMATCAT	1	0.5499	0.9404	1	0.003	120.5	0.0026
repressors	genomic	CEBP:CEBP(bZIP)/MEF-Chop-ChIP-Seq(GSE35681)/Homer	NTNATGCAAYMNNHTGMAAY	1	0.5446	0.9418	1	0.003	121.9	0.0026
repressors	genomic	HNF1b(Homeobox)/PDAC-HNF1B-ChIP-Seq(GSE64557)/Homer	GTTAATNATTAA	1	0.5395	0.9432	1	0.003	122.7	0.0026
repressors	genomic	ZBTB33(Zf)/GM12878-ZBTB33-ChIP-Seq(GSE32465)/Homer	GGVTCTCGCGAGAAC	1	0.5357	0.9433	7	0.0209	1009.7	0.0216
repressors	genomic	NPAS(bHLH)/Liver-NPAS-ChIP-Seq(GSE39860)/Homer	NVCACGTG	1	0.5254	0.9496	37	0.1104	5301.4	0.1133
repressors	genomic	Nr5a2(NR)/Pancreas-LRH1-ChIP-Seq(GSE34295)/Homer	BTCAAGGTCA	1	0.5248	0.9496	18	0.0537	2599.8	0.0556
repressors	genomic	NF-E2(bZIP)/K562-NFE2-ChIP-Seq(GSE31477)/Homer	GATGACTCAGCA	1	0.5146	0.9496	1	0.003	127.9	0.0027
repressors	genomic	p73(p53)/Trachea-p73-ChIP-Seq(PRJNA310161)/Homer	NRRRCAWGTCCDGRCATGYY	1	0.5146	0.9496	1	0.003	127.2	0.0027
repressors	genomic	IRF1(IRF)/PBMC-IRF1-ChIP-Seq(GSE43036)/Homer	GAAAGTGAAAGT	1	0.5107	0.9498	2	0.006	282.3	0.006
repressors	genomic	RORg(NR)/Liver-Rorc-ChIP-Seq(GSE101115)/Homer	WAABTAGGTCAV	1	0.5098	0.9498	1	0.003	128.5	0.0027
repressors	genomic	RUNX-AML(Runt)/CD4+-PolII-ChIP-Seq(Barski_et_al.)/Homer	GCTGTGGTTW	1	0.5059	0.9498	10	0.0299	1463.2	0.0313
repressors	genomic	p63(p53)/Keratinocyte-p63-ChIP-Seq(GSE17611)/Homer	NNDRCATGYCYNRRCATGYH	1	0.4996	0.9501	9	0.0269	1322.3	0.0283
repressors	genomic	BMAL1(bHLH)/Liver-Bmal1-ChIP-Seq(GSE39860)/Homer	GNCACGTG	1	0.4888	0.957	41	0.1224	5916.9	0.1265
repressors	genomic	RAR:RXR(NR),DR5/ES-RAR-ChIP-Seq(GSE56893)/Homer	RGGTCADNNAGAGGTCAV	1	0.4647	0.9769	1	0.003	138.8	0.003
repressors	genomic	EWS:FLI1-fusion(ETS)/SK_N_MC-EWS:FLI1-ChIP-Seq(SRA014231)/Homer	VACAGGAAAT	1	0.4641	0.9769	22	0.0657	3233.3	0.0691
repressors	genomic	STAT6(Stat)/Macrophage-Stat6-ChIP-Seq(GSE38377)/Homer	TTCCKNAGAA	1	0.4536	0.9809	5	0.0149	760.3	0.0163
repressors	genomic	PSE(SNAPc)/K562-mStart-Seq/Homer	WAVTCACCMTAASYDAAAAG	1	0.452	0.9809	3	0.009	457.2	0.0098
repressors	genomic	EBF(EBF)/proBcell-EBF-ChIP-Seq(GSE21978)/Homer	DGTCCCYRGGGA	1	0.4219	1	13	0.0388	1969.7	0.0421
repressors	genomic	JunD(bZIP)/K562-JunD-ChIP-Seq/Homer	ATGACGTCATCN	1	0.4168	1	3	0.009	473.9	0.0101
repressors	genomic	Reverb(NR),DR2/RAW-Reverba.biotin-ChIP-Seq(GSE45914)/Homer	GTRGGTCASTGGGTCA	1	0.4134	1	4	0.0119	630.8	0.0135
repressors	genomic	ZNF416(Zf)/HEK293-ZNF416.GFP-ChIP-Seq(GSE58341)/Homer	WDNCTGGGCA	1	0.4091	1	60	0.1791	8743.2	0.1869
repressors	genomic	Erra(NR)/HepG2-Erra-ChIP-Seq(GSE31477)/Homer	CAAAGGTCAG	1	0.406	1	78	0.2328	11302.7	0.2416
repressors	genomic	bHLHE40(bHLH)/HepG2-BHLHE40-ChIP-Seq(GSE31477)/Homer	KCACGTGMCN	1	0.3992	1	14	0.0418	2138.5	0.0457
repressors	genomic	ETV4(ETS)/HepG2-ETV4-ChIP-Seq(ENCODE)/Homer	ACCGGAAGTG	1	0.3807	1	71	0.2119	10361.5	0.2215
repressors	genomic	MafF(bZIP)/HepG2-MafF-ChIP-Seq(GSE31477)/Homer	HWWGTCAGCAWWTTT	1	0.3784	1	1	0.003	161.7	0.0035
repressors	genomic	Bcl6(Zf)/Liver-Bcl6-ChIP-Seq(GSE31578)/Homer	NNNCTTTCCAGGAAA	1	0.3768	1	23	0.0687	3482.6	0.0744
repressors	genomic	REST-NRSF(Zf)/Jurkat-NRSF-ChIP-Seq/Homer	GGMGCTGTCCATGGTGCTGA	1	0.3687	1	1	0.003	164.5	0.0035
repressors	genomic	PU.1(ETS)/ThioMac-PU.1-ChIP-Seq(GSE21512)/Homer	AGAGGAAGTG	1	0.3656	1	11	0.0328	1726.3	0.0369
repressors	genomic	Srebp2(bHLH)/HepG2-Srebp2-ChIP-Seq(GSE31477)/Homer	CGGTCACSCCAC	1	0.3555	1	4	0.0119	664.7	0.0142
repressors	genomic	E2F7(E2F)/Hela-E2F7-ChIP-Seq(GSE32673)/Homer	VDTTTCCCGCCA	1	0.3521	1	19	0.0567	2928.8	0.0626
repressors	genomic	NRF1(NRF)/MCF7-NRF1-ChIP-Seq(Unpublished)/Homer	CTGCGCATGCGC	1	0.3512	1	32	0.0955	4828.6	0.1032
repressors	genomic	Bapx1(Homeobox)/VertebralCol-Bapx1-ChIP-Seq(GSE36672)/Homer	TTRAGTGSYK	1	0.3433	1	44	0.1313	6576.1	0.1406
repressors	genomic	Tbx5(T-box)/HL1-Tbx5.biotin-ChIP-Seq(GSE21529)/Homer	AGGTGTCA	1	0.343	1	88	0.2627	12856.9	0.2748
repressors	genomic	n-Myc(bHLH)/mES-nMyc-ChIP-Seq(GSE11431)/Homer	VRCCACGTGG	1	0.3335	1	29	0.0866	4420.4	0.0945
repressors	genomic	c-Jun-CRE(bZIP)/K562-cJun-ChIP-Seq(GSE31477)/Homer	ATGACGTCATCY	1	0.329	1	6	0.0179	997.6	0.0213
repressors	genomic	Atf4(bZIP)/MEF-Atf4-ChIP-Seq(GSE35681)/Homer	MTGATGCAAT	1	0.3251	1	2	0.006	355.9	0.0076
repressors	genomic	E2F4(E2F)/K562-E2F4-ChIP-Seq(GSE31477)/Homer	GGCGGGAAAH	1	0.3219	1	74	0.2209	10917.9	0.2334
repressors	genomic	Stat3+il21(Stat)/CD4-Stat3-ChIP-Seq(GSE19198)/Homer	SVYTTCCNGGAARB	1	0.3212	1	17	0.0507	2672.6	0.0571
repressors	genomic	CArG(MADS)/PUER-Srf-ChIP-Seq(Sullivan_et_al.)/Homer	CCATATATGGNM	1	0.3208	1	4	0.0119	687.6	0.0147
repressors	genomic	BMYB(HTH)/Hela-BMYB-ChIP-Seq(GSE27030)/Homer	NHAACBGYYV	1	0.3206	1	34	0.1015	5170.7	0.1105
repressors	genomic	E2A(bHLH),near_PU.1/Bcell-PU.1-ChIP-Seq(GSE21512)/Homer	NVCACCTGBN	1	0.3053	1	70	0.209	10386.2	0.222
repressors	genomic	MNT(bHLH)/HepG2-MNT-ChIP-Seq(Encode)/Homer	DGCACACGTG	1	0.3049	1	22	0.0657	3437.1	0.0735
repressors	genomic	Smad3(MAD)/NPC-Smad3-ChIP-Seq(GSE36673)/Homer	TWGTCTGV	1	0.3036	1	77	0.2299	11389.5	0.2435
repressors	genomic	p53(p53)/Saos-p53-ChIP-Seq(GSE15780)/Homer	RRCATGYCYRGRCATGYYYN	1	0.3029	1	1	0.003	187.7	0.004
repressors	genomic	p53(p53)/Saos-p53-ChIP-Seq/Homer	RRCATGYCYRGRCATGYYYN	1	0.3029	1	1	0.003	187.7	0.004
repressors	genomic	PPARE(NR),DR1/3T3L1-Pparg-ChIP-Seq(GSE13511)/Homer	TGACCTTTGCCCCA	1	0.2865	1	29	0.0866	4500.8	0.0962
repressors	genomic	SCL(bHLH)/HPC7-Scl-ChIP-Seq(GSE13511)/Homer	AVCAGCTG	1	0.2859	1	164	0.4896	23698.4	0.5066
repressors	genomic	CHR(?)/Hela-CellCycle-Expression/Homer	SRGTTTCAAA	1	0.2841	1	4	0.0119	714.9	0.0153
repressors	genomic	USF1(bHLH)/GM12878-Usf1-ChIP-Seq(GSE32465)/Homer	SGTCACGTGR	1	0.2816	1	18	0.0537	2877.4	0.0615
repressors	genomic	Snail1(Zf)/LS174T-SNAIL1.HA-ChIP-Seq(GSE127183)/Homer	TRCACCTGCY	1	0.2777	1	43	0.1284	6564	0.1403
repressors	genomic	Npas4(bHLH)/Neuron-Npas4-ChIP-Seq(GSE127793)/Homer	NHRTCACGACDN	1	0.2747	1	32	0.0955	4964	0.1061
repressors	genomic	AR-halfsite(NR)/LNCaP-AR-ChIP-Seq(GSE27824)/Homer	CCAGGAACAG	1	0.2695	1	102	0.3045	15035.9	0.3214
repressors	genomic	GRHL2(CP2)/HBE-GRHL2-ChIP-Seq(GSE46194)/Homer	AAACYKGTTWDACMRGTTTB	1	0.269	1	3	0.009	559.6	0.012
repressors	genomic	AMYB(HTH)/Testes-AMYB-ChIP-Seq(GSE44588)/Homer	TGGCAGTTGG	1	0.2667	1	37	0.1104	5712.3	0.1221
repressors	genomic	CEBP:AP1(bZIP)/ThioMac-CEBPb-ChIP-Seq(GSE21512)/Homer	DRTGTTGCAA	1	0.2652	1	5	0.0149	893.3	0.0191
repressors	genomic	Atf2(bZIP)/3T3L1-Atf2-ChIP-Seq(GSE56872)/Homer	NRRTGACGTCAT	1	0.2628	1	7	0.0209	1216.4	0.026
repressors	genomic	IRF4(IRF)/GM12878-IRF4-ChIP-Seq(GSE32465)/Homer	ACTGAAACCA	1	0.2584	1	4	0.0119	735.2	0.0157
repressors	genomic	PU.1-IRF(ETS:IRF)/Bcell-PU.1-ChIP-Seq(GSE21512)/Homer	MGGAAGTGAAAC	1	0.2549	1	27	0.0806	4264.2	0.0912
repressors	genomic	Nkx2.1(Homeobox)/LungAC-Nkx2.1-ChIP-Seq(GSE43252)/Homer	RSCACTYRAG	1	0.2453	1	61	0.1821	9248.3	0.1977
repressors	genomic	PAX6(Paired,Homeobox)/Forebrain-Pax6-ChIP-Seq(GSE66961)/Homer	NGTGTTCAVTSAAGCGKAAA	1	0.2443	1	1	0.003	213.3	0.0046
repressors	genomic	STAT4(Stat)/CD4-Stat4-ChIP-Seq(GSE22104)/Homer	NYTTCCWGGAAR	1	0.2386	1	13	0.0388	2183.4	0.0467
repressors	genomic	ZNF322(Zf)/HEK293-ZNF322.GFP-ChIP-Seq(GSE58341)/Homer	GAGCCTGGTACTGWGCCTGR	1	0.2307	1	13	0.0388	2195.6	0.0469
repressors	genomic	Fox:Ebox(Forkhead,bHLH)/Panc1-Foxa2-ChIP-Seq(GSE47459)/Homer	NNNVCTGWGYAAACASN	1	0.2293	1	7	0.0209	1254.5	0.0268
repressors	genomic	KLF10(Zf)/HEK293-KLF10.GFP-ChIP-Seq(GSE58341)/Homer	GGGGGTGTGTCC	1	0.2162	1	46	0.1373	7150.7	0.1529
repressors	genomic	Egr2(Zf)/Thymocytes-Egr2-ChIP-Seq(GSE34254)/Homer	NGCGTGGGCGGR	1	0.2157	1	36	0.1075	5682.6	0.1215
repressors	genomic	ZNF264(Zf)/HEK293-ZNF264.GFP-ChIP-Seq(GSE58341)/Homer	RGGGCACTAACY	1	0.2081	1	28	0.0836	4512.9	0.0965
repressors	genomic	PRDM1(Zf)/Hela-PRDM1-ChIP-Seq(GSE31477)/Homer	ACTTTCACTTTC	1	0.2016	1	5	0.0149	959.8	0.0205
repressors	genomic	TATA-Box(TBP)/Promoter/Homer	CCTTTTAWAGSC	1	0.1914	1	17	0.0507	2882.9	0.0616
repressors	genomic	FOXK2(Forkhead)/U2OS-FOXK2-ChIP-Seq(E-MTAB-2204)/Homer	SCHTGTTTACAT	1	0.1837	1	5	0.0149	981.8	0.021
repressors	genomic	RUNX1(Runt)/Jurkat-RUNX1-ChIP-Seq(GSE29180)/Homer	AAACCACARM	1	0.173	1	12	0.0358	2138.1	0.0457
repressors	genomic	Etv2(ETS)/ES-ER71-ChIP-Seq(GSE59402)/Homer	NNAYTTCCTGHN	1	0.1695	1	31	0.0925	5061.3	0.1082
repressors	genomic	HOXA1(Homeobox)/mES-Hoxa1-ChIP-Seq(SRP084292)/Homer	TGATKGATGR	1	0.1602	1	1	0.003	266.9	0.0057
repressors	genomic	Fli1(ETS)/CD8-FLI-ChIP-Seq(GSE20898)/Homer	NRYTTCCGGH	1	0.1529	1	58	0.1731	9112.6	0.1948
repressors	genomic	E2F(E2F)/Hela-CellCycle-Expression/Homer	TTSGCGCGAAAA	1	0.1529	1	5	0.0149	1024.3	0.0219
repressors	genomic	Tbx20(T-box)/Heart-Tbx20-ChIP-Seq(GSE29636)/Homer	GGTGYTGACAGS	1	0.1502	1	3	0.009	672.1	0.0144
repressors	genomic	Nkx2.5(Homeobox)/HL1-Nkx2.5.biotin-ChIP-Seq(GSE21529)/Homer	RRSCACTYAA	1	0.1461	1	41	0.1224	6631.5	0.1418
repressors	genomic	Nkx3.1(Homeobox)/LNCaP-Nkx3.1-ChIP-Seq(GSE28264)/Homer	AAGCACTTAA	1	0.1437	1	43	0.1284	6937.1	0.1483
repressors	genomic	Srebp1a(bHLH)/HepG2-Srebp1a-ChIP-Seq(GSE31477)/Homer	RTCACSCCAY	1	0.1426	1	3	0.009	682.4	0.0146
repressors	genomic	Nkx2.2(Homeobox)/NPC-Nkx2.2-ChIP-Seq(GSE61673)/Homer	BTBRAGTGSN	1	0.1386	1	46	0.1373	7402.1	0.1582
repressors	genomic	Elk1(ETS)/Hela-Elk1-ChIP-Seq(GSE31477)/Homer	HACTTCCGGY	1	0.1371	1	44	0.1313	7111.3	0.152
repressors	genomic	Foxa3(Forkhead)/Liver-Foxa3-ChIP-Seq(GSE77670)/Homer	BSNTGTTTACWYWGN	1	0.133	1	1	0.003	290.1	0.0062
repressors	genomic	Twist(bHLH)/HMLE-TWIST1-ChIP-Seq(Chang_et_al)/Homer	VCAKCTGGNNNCCAGMTGBN	1	0.1325	1	2	0.006	503.8	0.0108
repressors	genomic	HINFP(Zf)/K562-HINFP.eGFP-ChIP-Seq(Encode)/Homer	TWVGGTCCGC	1	0.1316	1	61	0.1821	9641	0.2061
repressors	genomic	ZNF341(Zf)/EBV-ZNF341-ChIP-Seq(GSE113194)/Homer	GGAACAGCCG	1	0.1297	1	29	0.0866	4884.6	0.1044
repressors	genomic	Sp5(Zf)/mES-Sp5.Flag-ChIP-Seq(GSE72989)/Homer	RGKGGGCGGAGC	1	0.1256	1	161	0.4806	23926.1	0.5115
repressors	genomic	SCRT1(Zf)/HEK293-SCRT1.eGFP-ChIP-Seq(Encode)/Homer	GCAACAGGTG	1	0.1232	1	5	0.0149	1074.2	0.023
repressors	genomic	THRb(NR)/Liver-NR1A2-ChIP-Seq(GSE52613)/Homer	TRAGGTCA	1	0.1222	1	106	0.3164	16188.8	0.3461
repressors	genomic	bZIP:IRF(bZIP,IRF)/Th17-BatF-ChIP-Seq(GSE39756)/Homer	NAGTTTCABTHTGACTNW	1	0.1176	1	1	0.003	306.2	0.0065
repressors	genomic	KLF5(Zf)/LoVo-KLF5-ChIP-Seq(GSE49402)/Homer	DGGGYGKGGC	1	0.1137	1	169	0.5045	25110.3	0.5368
repressors	genomic	COUP-TFII(NR)/Artia-Nr2f2-ChIP-Seq(GSE46497)/Homer	AGRGGTCA	1	0.1131	1	52	0.1552	8402.8	0.1796
repressors	genomic	HRE(HSF)/Striatum-HSF1-ChIP-Seq(GSE38000)/Homer	TTCTAGAABNTTCTA	1	0.109	1	1	0.003	316.3	0.0068
repressors	genomic	Arnt:Ahr(bHLH)/MCF7-Arnt-ChIP-Seq(Lo_et_al.)/Homer	TBGCACGCAA	1	0.1034	1	27	0.0806	4677.8	0.1
repressors	genomic	GRE(NR),IR3/A549-GR-ChIP-Seq(GSE32465)/Homer	NRGVACABNVTGTYCY	1	0.09798	1	1	0.003	330.4	0.0071
repressors	genomic	Mef2c(MADS)/GM12878-Mef2c-ChIP-Seq(GSE32465)/Homer	DCYAAAAATAGM	1	0.09553	1	3	0.009	758.4	0.0162
repressors	genomic	Pbx3(Homeobox)/GM12878-PBX3-ChIP-Seq(GSE32465)/Homer	SCTGTCAMTCAN	1	0.09553	1	3	0.009	758.4	0.0162
repressors	genomic	KLF1(Zf)/HUDEP2-KLF1-CutnRun(GSE136251)/Homer	VDGGGYGGGGCY	1	0.09316	1	135	0.403	20487.4	0.438
repressors	genomic	RARa(NR)/K562-RARa-ChIP-Seq(Encode)/Homer	TTGAMCTTTG	1	0.09166	1	53	0.1582	8664.3	0.1852
repressors	genomic	ELF5(ETS)/T47D-ELF5-ChIP-Seq(GSE30407)/Homer	ACVAGGAAGT	1	0.0894	1	17	0.0507	3163.4	0.0676
repressors	genomic	ZBTB12(Zf)/HEK293-ZBTB12.GFP-ChIP-Seq(GSE58341)/Homer	NGNTCTAGAACCNGV	1	0.08507	1	7	0.0209	1515.3	0.0324
repressors	genomic	ZNF669(Zf)/HEK293-ZNF669.GFP-ChIP-Seq(GSE58341)/Homer	GARTGGTCATCGCCC	1	0.07635	1	3	0.009	800.5	0.0171
repressors	genomic	EHF(ETS)/LoVo-EHF-ChIP-Seq(GSE49402)/Homer	AVCAGGAAGT	1	0.06402	1	31	0.0925	5499.9	0.1176
repressors	genomic	MafA(bZIP)/Islet-MafA-ChIP-Seq(GSE30298)/Homer	TGCTGACTCA	1	0.06033	1	14	0.0418	2803.1	0.0599
repressors	genomic	Znf263(Zf)/K562-Znf263-ChIP-Seq(GSE31477)/Homer	CVGTSCTCCC	1	0.05649	1	112	0.3343	17538.5	0.3749
repressors	genomic	ETS1(ETS)/Jurkat-ETS1-ChIP-Seq(GSE17954)/Homer	ACAGGAAGTG	1	0.05577	1	38	0.1134	6640.2	0.1419
repressors	genomic	Six2(Homeobox)/NephronProgenitor-Six2-ChIP-Seq(GSE39837)/Homer	GWAAYHTGAKMC	1	0.05499	1	9	0.0269	1978.8	0.0423
repressors	genomic	NRF(NRF)/Promoter/Homer	STGCGCATGCGC	1	0.05464	1	19	0.0567	3657.3	0.0782
repressors	genomic	SF1(NR)/H295R-Nr5a1-ChIP-Seq(GSE44220)/Homer	CAAGGHCANV	1	0.05452	1	6	0.0179	1442.4	0.0308
repressors	genomic	ETS:RUNX(ETS,Runt)/Jurkat-RUNX1-ChIP-Seq(GSE17954)/Homer	RCAGGATGTGGT	1	0.05346	1	2	0.006	652.2	0.0139
repressors	genomic	Six1(Homeobox)/Myoblast-Six1-ChIP-Chip(GSE20150)/Homer	GKVTCADRTTWC	1	0.05302	1	1	0.003	412.8	0.0088
repressors	genomic	KLF6(Zf)/PDAC-KLF6-ChIP-Seq(GSE64557)/Homer	MKGGGYGTGGCC	1	0.04979	1	141	0.4209	21730.9	0.4645
repressors	genomic	GRE(NR),IR3/RAW264.7-GRE-ChIP-Seq(Unpublished)/Homer	VAGRACAKWCTGTYC	1	0.0485	1	1	0.003	424.8	0.0091
repressors	genomic	ZNF415(Zf)/HEK293-ZNF415.GFP-ChIP-Seq(GSE58341)/Homer	GRTGMTRGAGCC	1	0.04699	1	27	0.0806	4995.4	0.1068
repressors	genomic	Atf1(bZIP)/K562-ATF1-ChIP-Seq(GSE31477)/Homer	GATGACGTCA	1	0.04014	1	10	0.0299	2238	0.0478
repressors	genomic	NFkB-p65(RHD)/GM12787-p65-ChIP-Seq(GSE19485)/Homer	WGGGGATTTCCC	1	0.03975	1	12	0.0358	2588.7	0.0553
repressors	genomic	ETV1(ETS)/GIST48-ETV1-ChIP-Seq(GSE22441)/Homer	AACCGGAAGT	1	0.03781	1	52	0.1552	8953.5	0.1914
repressors	genomic	KLF14(Zf)/HEK293-KLF14.GFP-ChIP-Seq(GSE58341)/Homer	RGKGGGCGKGGC	1	0.03691	1	218	0.6507	32504.8	0.6948
repressors	genomic	Klf4(Zf)/mES-Klf4-ChIP-Seq(GSE11431)/Homer	GCCACACCCA	1	0.03418	1	31	0.0925	5751.2	0.1229
repressors	genomic	ZEB1(Zf)/PDAC-ZEB1-ChIP-Seq(GSE64557)/Homer	VCAGGTRDRY	1	0.03317	1	69	0.206	11568.5	0.2473
repressors	genomic	Elf4(ETS)/BMDM-Elf4-ChIP-Seq(GSE88699)/Homer	ACTTCCKGKT	1	0.03236	1	31	0.0925	5772.9	0.1234
repressors	genomic	VDR(NR),DR3/GM10855-VDR+vitD-ChIP-Seq(GSE22484)/Homer	ARAGGTCANWGAGTTCANNN	1	0.02991	1	2	0.006	746.8	0.016
repressors	genomic	Pknox1(Homeobox)/ES-Prep1-ChIP-Seq(GSE63282)/Homer	SCTGTCAVTCAV	1	0.02801	1	3	0.009	983.6	0.021
repressors	genomic	Sp2(Zf)/HEK293-Sp2.eGFP-ChIP-Seq(Encode)/Homer	YGGCCCCGCCCC	1	0.02455	1	192	0.5731	29198.6	0.6242
repressors	genomic	PRDM9(Zf)/Testis-DMC1-ChIP-Seq(GSE35498)/Homer	ADGGYAGYAGCATCT	1	0.02447	1	12	0.0358	2722.8	0.0582
repressors	genomic	TFE3(bHLH)/MEF-TFE3-ChIP-Seq(GSE75757)/Homer	GTCACGTGACYV	1	0.02273	1	1	0.003	527.1	0.0113
repressors	genomic	ETS(ETS)/Promoter/Homer	AACCGGAAGT	1	0.02062	1	16	0.0478	3465.4	0.0741
repressors	genomic	CRE(bZIP)/Promoter/Homer	CSGTGACGTCAC	1	0.02054	1	8	0.0239	2041.4	0.0436
repressors	genomic	ZEB2(Zf)/SNU398-ZEB2-ChIP-Seq(GSE103048)/Homer	GNMCAGGTGTGC	1	0.01533	1	40	0.1194	7481.7	0.1599
repressors	genomic	Usf2(bHLH)/C2C12-Usf2-ChIP-Seq(GSE36030)/Homer	GTCACGTGGT	1	0.01431	1	6	0.0179	1735.1	0.0371
repressors	genomic	MYB(HTH)/ERMYB-Myb-ChIPSeq(GSE22095)/Homer	GGCVGTTR	1	0.01323	1	41	0.1224	7695.4	0.1645
repressors	genomic	ARE(NR)/LNCAP-AR-ChIP-Seq(GSE27824)/Homer	RGRACASNSTGTYCYB	1	0.01294	1	1	0.003	604.7	0.0129
repressors	genomic	Klf9(Zf)/GBM-Klf9-ChIP-Seq(GSE62211)/Homer	GCCACRCCCACY	1	0.01284	1	55	0.1642	9883.8	0.2113
repressors	genomic	ZNF7(Zf)/HepG2-ZNF7.Flag-ChIP-Seq(Encode)/Homer	CTGCCWVCTTTTRTA	1	0.01202	1	2	0.006	891.6	0.0191
repressors	genomic	Gfi1b(Zf)/HPC7-Gfi1b-ChIP-Seq(GSE22178)/Homer	MAATCACTGC	1	0.01196	1	5	0.0149	1568.5	0.0335
repressors	genomic	PRDM10(Zf)/HEK293-PRDM10.eGFP-ChIP-Seq(Encode)/Homer	TGGTACATTCCA	1	0.0111	1	6	0.0179	1789	0.0382
repressors	genomic	ELF1(ETS)/Jurkat-ELF1-ChIP-Seq(SRA014231)/Homer	AVCCGGAAGT	1	0.01007	1	32	0.0955	6355.5	0.1359
repressors	genomic	E-box(bHLH)/Promoter/Homer	SSGGTCACGTGA	1	0.005099	1	2	0.006	1025.6	0.0219
repressors	genomic	Bcl11a(Zf)/HSPC-BCL11A-ChIP-Seq(GSE104676)/Homer	TYTGACCASWRG	1	0.003919	1	8	0.0239	2409.7	0.0515
repressors	genomic	Mef2a(MADS)/HL1-Mef2a.biotin-ChIP-Seq(GSE21529)/Homer	CYAAAAATAG	1	0.003431	1	1	0.003	786.5	0.0168
repressors	genomic	KLF3(Zf)/MEF-Klf3-ChIP-Seq(GSE44748)/Homer	NRGCCCCRCCCHBNN	1	0.003177	1	70	0.209	12735.5	0.2722
repressors	genomic	GABPA(ETS)/Jurkat-GABPa-ChIP-Seq(GSE17954)/Homer	RACCGGAAGT	1	0.002991	1	30	0.0896	6417.4	0.1372
repressors	genomic	Elk4(ETS)/Hela-Elk4-ChIP-Seq(GSE31477)/Homer	NRYTTCCGGY	1	0.002595	1	35	0.1045	7291.9	0.1559
repressors	genomic	YY1(Zf)/Promoter/Homer	CAAGATGGCGGC	1	0.002446	1	2	0.006	1138.1	0.0243
repressors	genomic	Sp1(Zf)/Promoter/Homer	GGCCCCGCCCCC	1	0.000917	1	73	0.2179	13650.6	0.2918
repressors	genomic	NFY(CCAAT)/Promoter/Homer	RGCCAATSRG	1	0.000176	1	17	0.0507	4848.4	0.1036
repressors	genomic	IRF:BATF(IRF:bZIP)/pDC-Irf8-ChIP-Seq(GSE66899)/Homer	CTTTCANTATGACTV	1	0	1	0	0	70.1	0.0015
repressors	genomic	CTCF-SatelliteElement(Zf?)/CD4+-CTCF-ChIP-Seq(Barski_et_al.)/Homer	TGCAGTTCCMVNWRTGGCCA	1	0	1	0	0	46	0.001
repressors	genomic	Mouse_Recombination_Hotspot(Zf)/Testis-DMC1-ChIP-Seq(GSE24438)/Homer	ACTYKNATTCGTGNTACTTC	1	0	1	0	0	45.9	0.001
repressors	genomic	DMRT1(DM)/Testis-DMRT1-ChIP-Seq(GSE64892)/Homer	TWGHWACAWTGTWDC	1	0	1	0	0	150.7	0.0032
repressors	genomic	DMRT6(DM)/Testis-DMRT6-ChIP-Seq(GSE60440)/Homer	YDGHTACAWTGTADC	1	0	1	0	0	139.6	0.003
repressors	genomic	DUX4(Homeobox)/Myoblasts-DUX4.V5-ChIP-Seq(GSE75791)/Homer	NWTAAYCYAATCAWN	1	0	1	0	0	26.3	0.0006
repressors	genomic	Duxbl(Homeobox)/NIH3T3-Duxbl.HA-ChIP-Seq(GSE119782)/Homer	TAAYCYAATCAA	1	0	1	0	0	45.3	0.001
repressors	genomic	DUX(Homeobox)/C2C12-Dux-ChIP-Seq(GSE87279)/Homer	BCWGATTCAATCAAN	1	0	1	0	0	0.9	0
repressors	genomic	GATA3(Zf),DR4/iTreg-Gata3-ChIP-Seq(GSE20898)/Homer	AGATGKDGAGATAAG	1	0	1	0	0	25	0.0005
repressors	genomic	GATA3(Zf),DR8/iTreg-Gata3-ChIP-Seq(GSE20898)/Homer	AGATSTNDNNDSAGATAASN	1	0	1	0	0	42.2	0.0009
repressors	genomic	GFX(?)/Promoter/Homer	ATTCTCGCGAGA	1	0	1	0	0	190	0.0041
repressors	genomic	GFY(?)/Promoter/Homer	ACTACAATTCCC	1	0	1	0	0	547.3	0.0117
repressors	genomic	GFY-Staf(?,Zf)/Promoter/Homer	RACTACAATTCCCAGAAKGC	1	0	1	0	0	553.3	0.0118
repressors	genomic	IRF2(IRF)/Erythroblas-IRF2-ChIP-Seq(GSE36985)/Homer	GAAASYGAAASY	1	0	1	0	0	316.4	0.0068
repressors	genomic	ISRE(IRF)/ThioMac-LPS-Expression(GSE23622)/Homer	AGTTTCASTTTC	1	0	1	0	0	161.5	0.0035
repressors	genomic	LXRE(NR),DR4/RAW-LXRb.biotin-ChIP-Seq(GSE21512)/Homer	RGGTTACTANAGGTCA	1	0	1	0	0	256.2	0.0055
repressors	genomic	Mef2d(MADS)/Retina-Mef2d-ChIP-Seq(GSE61391)/Homer	GCTATTTTTAGC	1	0	1	0	0	291.1	0.0062
repressors	genomic	NFE2L2(bZIP)/HepG2-NFE2L2-ChIP-Seq(Encode)/Homer	AWWWTGCTGAGTCAT	1	0	1	0	0	42.2	0.0009
repressors	genomic	PAX3:FKHR-fusion(Paired,Homeobox)/Rh4-PAX3:FKHR-ChIP-Seq(GSE19063)/Homer	ACCRTGACTAATTNN	1	0	1	0	0	163	0.0035
repressors	genomic	Pax7(Paired,Homeobox),longest/Myoblast-Pax7-ChIP-Seq(GSE25064)/Homer	NTAATTDGCYAATTANNWWD	1	0	1	0	0	9.1	0.0002
repressors	genomic	Pax7(Paired,Homeobox)/Myoblast-Pax7-ChIP-Seq(GSE25064)/Homer	TAATCAATTA	1	0	1	0	0	53.7	0.0011
repressors	genomic	RARg(NR)/ES-RARg-ChIP-Seq(GSE30538)/Homer	AGGTCAAGGTCA	1	0	1	0	0	90.9	0.0019
repressors	genomic	Ronin(THAP)/ES-Thap11-ChIP-Seq(GSE51522)/Homer	RACTACAACTCCCAGVAKGC	1	0	1	0	0	477.6	0.0102
repressors	genomic	Six4(Homeobox)/MCF7-SIX4-ChIP-Seq(Encode)/Homer	TGWAAYCTGABACCB	1	0	1	0	0	137.4	0.0029
repressors	genomic	ZFP3(Zf)/HEK293-ZFP3.GFP-ChIP-Seq(GSE58341)/Homer	GGGTTTTGAAGGATGARTAGGAGTT	1	0	1	0	0	2.9	0.0001
repressors	genomic	ZNF41(Zf)/HEK293-ZNF41.GFP-ChIP-Seq(GSE58341)/Homer	CCTCATGGTGYCYTWYTCCCTTGTG	1	0	1	0	0	49.4	0.0011
repressors	genomic	ZNF528(Zf)/HEK293-ZNF528.GFP-ChIP-Seq(GSE58341)/Homer	AGAAATGACTTCCCT	1	0	1	0	0	4.5	0.0001
repressor	genomic	LXRE(NR),DR4/RAW-LXRb.biotin-ChIP-Seq(GSE21512)/Homer	RGGTTACTANAGGTCA	1	0	1	8	0.42%	849.6	1.79%
repressor	genomic	DUX(Homeobox)/C2C12-Dux-ChIP-Seq(GSE87279)/Homer	BCWGATTCAATCAAN	1	0	1	0	0.00%	13.8	0.03%
repressor	genomic	ZFP3(Zf)/HEK293-ZFP3.GFP-ChIP-Seq(GSE58341)/Homer	GGGTTTTGAAGGATGARTAGGAGTT	1	0	1	0	0.00%	21.7	0.05%
repressor	genomic	ZNF528(Zf)/HEK293-ZNF528.GFP-ChIP-Seq(GSE58341)/Homer	AGAAATGACTTCCCT	1	0	1	0	0.00%	17.6	0.04%

## Sheet: 3_homer_denovo
Supplementary Data 3. Raw results of HOMER run. De novo motifs. Motif enrichment p-value is from a binomial test.
Tile Group	Background	Consensus	P-value	Log P-value	% of Target Sequences with Motif	% of Background Sequences with Motif	Average Position of Motifs in Targets (in Background)	Best Match (degree of match)
repressors	scramble-like	ACTGATGCGATCATGCGATCATGCAGTCACTGTACGATCG	1e-129	-297.5	36.08%	1.27%	69.2bp (73.5bp)	PB0102.1_Zic2_1/Jaspar(0.718)
repressors	scramble-like	TACGATCGTAGCTAGCATGCTACGTACGATGCTAGCATCGTAGCATCG	1e-109	-253.2	21.20%	0.22%	73.7bp (65.8bp)	Sp1(Zf)/Promoter/Homer(0.702)
repressors	scramble-like	ATGCAGTCATCGTGCAATCGAGTCAGTCAGTCATCGATCG	1e-71	-164.4	18.04%	0.44%	70.1bp (49.0bp)	KLF15/MA1513.1/Jaspar(0.730)
repressors	scramble-like	ATGCATGCATCGATGCACGTATGCAGCTTAGCATCGATCGAGCTATGC	1e-66	-152.4	17.41%	0.48%	70.1bp (65.3bp)	PB0140.1_Irf6_2/Jaspar(0.755)
repressors	scramble-like	TCAGTGACGTCAAGCTAGTCATCGATCGATCGTAGCATCG	1e-61	-141.2	16.14%	0.45%	73.4bp (92.2bp)	TFAP2E/MA1569.1/Jaspar(0.697)
repressors	scramble-like	AGTCATGCATCGCGATTCAGAGTCTAGCATCG	1e-58	-134.5	20.89%	1.24%	73.0bp (77.9bp)	ZNF189(Zf)/HEK293-ZNF189.GFP-ChIP-Seq(GSE58341)/Homer(0.626)
repressors	scramble-like	TAGCATCGTCGAATGCATGCTCAGTACGTAGCTGCAACTG	1e-57	-131.8	15.51%	0.46%	70.6bp (41.8bp)	ELK1/MA0028.2/Jaspar(0.644)
repressors	scramble-like	TGCATAGCTAGCATCGTAGCCTGATACGATGCATCGTAGC	1e-50	-117.1	13.92%	0.42%	71.7bp (63.1bp)	RUNX2/MA0511.2/Jaspar(0.636)
repressors	scramble-like	ACGTATGCATGCACGTATCGTAGCCATGTACGTAGCATCGACGTTAGC	1e-49	-113.4	13.61%	0.42%	69.5bp (94.5bp)	TFAP2C(var.2)/MA0814.2/Jaspar(0.721)
repressors	scramble-like	AGTCAGTCAGTCACGTAGTCACTGAGTCACTGCGTAAGTCAGTCAGTC	1e-48	-110.6	17.09%	0.99%	75.4bp (77.8bp)	ZBTB33/MA0527.1/Jaspar(0.621)
repressors	scramble-like	CGTAATCGACTGACTGAGTCAGTCACTGCATG	1e-47	-110.1	16.14%	0.83%	77.3bp (43.3bp)	PB0110.1_Bcl6b_2/Jaspar(0.713)
repressors	scramble-like	AGTCACTGTACGATCGATGCTAGCGACTAGTCAGTCATGCATGCACTG	1e-45	-104.9	9.49%	0.13%	57.9bp (60.1bp)	PLAGL2/MA1548.1/Jaspar(0.596)
repressors	scramble-like	TACGACTGCAGTTCAGACGTATGCTAGCATCG	1e-39	-91.49	16.14%	1.22%	74.6bp (95.4bp)	HINFP(Zf)/K562-HINFP.eGFP-ChIP-Seq(Encode)/Homer(0.693)
repressors	scramble-like	TACGACTGACTGGACTACTGATGCACGTGTAC	1e-38	-88.13	13.29%	0.72%	77.5bp (41.3bp)	PB0196.1_Zbtb7b_2/Jaspar(0.797)
repressors	scramble-like	CTAGTGACTCGATAGCTCAGATGCCTGATGCATCGAATGC	1e-30	-70.22	16.46%	2.01%	81.5bp (79.2bp)	Arnt:Ahr(bHLH)/MCF7-Arnt-ChIP-Seq(Lo_et_al.)/Homer(0.744)
repressors	scramble-like	AGCTGCATCAGTCGTAGCATGCTACGTAAGCT	1e-29	-68.4	31.33%	8.65%	83.1bp (43.2bp)	PB0187.1_Tcf7_2/Jaspar(0.807)
repressors	scramble-like	AGTCAGTCACTGACTGCTGACGATACTGCTAG	1e-29	-67.85	11.39%	0.79%	70.2bp (38.1bp)	SPDEF/MA0686.1/Jaspar(0.769)
repressors	scramble-like	AGTCACTGAGTCGTCAAGTCAGTCATCGACGTAGTCACTG	1e-25	-59.77	5.38%	0.07%	57.1bp (30.8bp)	PB0076.1_Sp4_1/Jaspar(0.677)
repressors	scramble-like	AGTCGTACCGTAAGTCACTGATGCAGTCACTG	1e-23	-54.05	6.96%	0.28%	75.1bp (40.4bp)	SP3/MA0746.2/Jaspar(0.751)
repressors	scramble-like	AGCTACGTAGTCGATCAGTCAGTCCGTAAGTC	1e-21	-48.81	14.24%	2.35%	73.4bp (96.7bp)	RELB/MA1117.1/Jaspar(0.785)
repressors	scramble-like	ATCGATCGCTAGATGCAGCTAGCTACGTACGT	1e-20	-46.62	12.97%	2.00%	77.3bp (45.7bp)	PB0134.1_Hnf4a_2/Jaspar(0.702)
repressors	scramble-like	ACTGATCGACTGCGTAAGTCAGTCACGTATCG	1e-13	-32.22	19.30%	6.39%	68.8bp (225.9bp)	TCF4/MA0830.2/Jaspar(0.704)
repressor	scramble-like	CTAGAGCTAGCTCTAGAGTCAGTCCGTAACGTCTAGCTAGGTACCTGA	1e-49	-114.8	22.01%	1.88%	65.5bp (83.7bp)	X-box(HTH)/NPC-H3K4me1-ChIP-Seq(GSE16256)/Homer(0.902)
repressor	scramble-like	ATGCAGCTATGCCTGAACGTCGATACTGTACGGTACGACT	1e-37	-86.27	20.06%	2.35%	63.5bp (99.6bp)	NFY(CCAAT)/Promoter/Homer(0.943)
repressor	scramble-like	CTAGTCGACAGTCATGCGTAACGTACTGAGCTGTCACTGAACGTATGC	1e-30	-70.96	15.53%	1.64%	70.0bp (95.8bp)	JUN/MA0488.1/Jaspar(0.923)
repressor	scramble-like	ATGCAGTCGCTATCGAAGTCGATCGCTATGCAAGCTAGTC	1e-23	-54.85	22.01%	5.10%	74.6bp (88.5bp)	POL004.1_CCAAT-box/Jaspar(0.648)
repressor	scramble-like	ACTGATCGCGATACGTTCAGAGTCAGCTCGTA	1e-22	-52.73	20.39%	4.53%	70.6bp (84.5bp)	PB0056.1_Rfxdc2_1/Jaspar(0.882)
repressor	scramble-like	TAGCCGTATACGCGATATCGGTCAAGTCCTAGAGCTATGCGTCAAGTC	1e-21	-48.43	10.03%	0.97%	70.9bp (83.5bp)	CREM/MA0609.2/Jaspar(0.919)
repressor	scramble-like	ACTGACTGGTACCTGATACGACGTATCGTCGAGTACACGTATGCCGTA	1e-19	-44.53	5.18%	0.15%	68.4bp (86.6bp)	JUN(var.2)/MA0489.1/Jaspar(0.781)
repressor	scramble-like	AGTCAGCTAGTCGTACTAGCCGTAGACTCGTAACTGACTG	1e-18	-43.23	7.44%	0.52%	68.7bp (91.5bp)	ZNF75D/MA1601.1/Jaspar(0.627)
repressor	scramble-like	AGTCCGTAACGTACGTCGTAACTGAGTCGATCACGTCGTAACTGACGT	1e-16	-37.4	2.27%	0.01%	71.2bp (0.9bp)	POU3F4/MA0789.1/Jaspar(0.715)
repressor	scramble-like	CAGTGCTACTAGCATGCATGCTAGTCAGGCTACTAGCTAGCTAGTACG	1e-14	-34.31	16.83%	4.65%	75.0bp (99.6bp)	ZNF148/MA1653.1/Jaspar(0.927)
repressor	scramble-like	ACGTAGTCCGTAGTCAACGTCGTAAGCTACGTACGTACTGACGTAGTC	1e-13	-31.32	1.94%	0.01%	95.6bp (65.7bp)	Arid5a/MA0602.1/Jaspar(0.710)
repressor	scramble-like	TCGACGATTACGTGACCTGAGACTCAGTCGTACGATACGTCATGGCTA	1e-12	-29.83	5.83%	0.52%	72.8bp (82.6bp)	Pit1+1bp(Homeobox)/GCrat-Pit1-ChIP-Seq(GSE58009)/Homer(0.801)
repressor	scramble-like	ATCGACTGTCGACGTACTAGACGTCTAGACGTCTGACTAG	1e-11	-26.26	7.12%	1.05%	74.6bp (89.2bp)	GFY(?)/Promoter/Homer(0.822)
repressor	scramble-like	AGTCCGTAACTGAGTCAGTCACGTAGTCAGTCATGCAGTCAGTCCGTA	1e-11	-25.4	1.62%	0.01%	57.1bp (26.3bp)	Znf281/MA1630.1/Jaspar(0.828)
repressor	scramble-like	AGCTATCGGACTACGTACGTGCTAGATCGACTAGTCGACTCGTACGAT	1e-11	-25.4	1.62%	0.01%	48.2bp (45.1bp)	FOXA1(Forkhead)/MCF7-FOXA1-ChIP-Seq(GSE26831)/Homer(0.746)
repressor	scramble-like	CTGAACTGCGTAACGTACTGAGTCACGTACTGCGTAACGTACTGAGTC	1e-10	-25.32	2.59%	0.05%	70.7bp (97.2bp)	PRDM9(Zf)/Testis-DMC1-ChIP-Seq(GSE35498)/Homer(0.690)
repressor	scramble-like	ATGCATGCAGCTGCATAGCTACGTAGCTAGTCGTACCATG	1e-10	-25.06	7.44%	1.24%	72.2bp (89.6bp)	NFATC3/MA0625.1/Jaspar(0.795)
repressor	scramble-like	GTACAGTCCGTACTAGGTACGTCAACGTCGTACGTAACGTACTGCGTA	1e-10	-24.93	2.27%	0.04%	64.4bp (64.5bp)	POU6F1(var.2)/MA1549.1/Jaspar(0.753)
repressor	scramble-like	AGCTATGCCGATGTACCGTAACTGATCGAGCTCGATGTCA	1e-09	-22.83	5.83%	0.80%	79.7bp (82.3bp)	SIX1/MA1118.1/Jaspar(0.852)
repressor	scramble-like	CTGAACTGATGCACGTCTGAATCGACGTAGCTATGCCAGT	1e-09	-22.73	4.85%	0.52%	77.3bp (76.7bp)	Mef2c(MADS)/GM12878-Mef2c-ChIP-Seq(GSE32465)/Homer(0.636)
repressor	scramble-like	GACTGTACATGCCATGATGCAGTCATGCCGTA	1e-09	-22.47	27.51%	13.75%	67.6bp (97.0bp)	Sp5(Zf)/mES-Sp5.Flag-ChIP-Seq(GSE72989)/Homer(0.827)
repressor	scramble-like	AGCTTGCACGTAACTGACGTAGTCAGTCAGTCAGTCCGTA	1e-09	-22.23	5.50%	0.73%	61.2bp (95.9bp)	MZF1/MA0056.2/Jaspar(0.770)
repressor	scramble-like	ATCGCGTACGTAAGTCGTCAACGTAGTCAGTCACTGCGTA	1e-09	-21.95	1.62%	0.01%	73.8bp (17.1bp)	PB0181.1_Spdef_2/Jaspar(0.692)
repressor	scramble-like	CATGACTGAGCTAGTCGTCAGTACCTGAACGTACTGCTGAGTACGACT	1e-09	-21.73	4.21%	0.38%	44.8bp (88.0bp)	USF1/MA0093.3/Jaspar(0.917)
repressor	scramble-like	ATGCGACTAGCTCGATTACGAGCTAGTCAGTCTGACGTCATGACCTGA	1e-08	-19.8	7.44%	1.63%	72.6bp (97.8bp)	Sox4(HMG)/proB-Sox4-ChIP-Seq(GSE50066)/Homer(0.772)
repressor	scramble-like	GCTATGACGTCATAGCGCTATGCACTGATACGCTGATCAGCTGATACG	1e-08	-19.24	13.92%	5.16%	80.4bp (89.3bp)	SOX10/MA0442.2/Jaspar(0.738)
repressor	scramble-like	ACGTAGTCAGTCACTGACTGACTGCGTACGTAACTGACGT	1e-06	-15.29	1.29%	0.02%	73.3bp (42.3bp)	Stat3(Stat)/mES-Stat3-ChIP-Seq(GSE11431)/Homer(0.798)
repressor	scramble-like	CGTAACTGAGTCCGTAACTGACGTCGTACGTAAGTCAGTC	1e-06	-14.16	1.29%	0.02%	81.0bp (76.8bp)	RFX7/MA1554.1/Jaspar(0.606)
repressor	scramble-like	ACTGAGCTAGTCCTAGAGTCTACGACGTCGTAACTGAGCT	1e-06	-14.15	0.97%	0.00%	36.7bp (18.8bp)	PB0199.1_Zfp161_2/Jaspar(0.663)
repressor	scramble-like	ATGCTACGGTACAGCTACGTTCGACGTAACTG	1e-05	-13.67	9.06%	3.21%	74.9bp (84.5bp)	PB0048.1_Nkx3-1_1/Jaspar(0.703)
repressor	scramble-like	ACTGAGTCACTGACTGCGTAACTGCGTAAGTCCGTAACTG	1e-05	-12.56	1.29%	0.03%	76.6bp (23.0bp)	MAFK/MA0496.3/Jaspar(0.671)
repressor	scramble-like	ACTGACGTATCGACGTACTGACGTACTGACGT	0.1	-3.839	7.77%	4.97%	100.2bp (83.7bp)	PB0130.1_Gm397_2/Jaspar(0.796)

## Sheet: 4_epigenomic
Supplementary Data 4. Results of epigenomic enrichment analysis. Median_difference_5k is median MPRA activity difference between top 5,000 by epigenomic signal and remaining enhancer tiles. Rank_5k is median_difference_5k ranked.
cell_full_name	cell_group	assay	stage	median_difference_5k	rank_5k	citation	assembly	data_link
brain	Brain	DHS	56D;58D	0.186	1	Moore2020	hg38	https://www.encodeproject.org/files/ENCFF712UVC/@@download/ENCFF712UVC.bigWig
wtc11-hippocampal	WTC11	ATAC	cell_line	0.178	2	Song2019	hg19	https://ftp.ncbi.nlm.nih.gov/geo/series/GSE113nnn/GSE113480/suppl/GSE113480_hippocampal.atac-seq.bigwig
wtc11-motor	WTC11	ATAC	cell_line	0.165	3	Song2019	hg19	https://ftp.ncbi.nlm.nih.gov/geo/series/GSE113nnn/GSE113480/suppl/GSE113480_motor.atac-seq.bigwig
brain	Brain	DHS	76D;72D	0.163	4	Moore2020	hg38	https://www.encodeproject.org/files/ENCFF586GWE/@@download/ENCFF586GWE.bigWig
brain-lge	Brain	ATAC	18w	0.154	5	Markenscoff-Papadimitriou2020	hg38	GSM4495214_atac-18gw_lge-rep1-nodup-fold_change-hg38.bigwig
spinal-cord	Other	DHS	59D;72D	0.151	6	Moore2020	hg38	https://www.encodeproject.org/files/ENCFF921DTY/@@download/ENCFF921DTY.bigWig
wtc11-cortical	WTC11	ATAC	cell_line	0.144	7	Song2019	hg19	https://ftp.ncbi.nlm.nih.gov/geo/series/GSE113nnn/GSE113480/suppl/GSE113480_cortical.atac-seq.bigwig
brain-lge	Brain	ATAC	14w	0.141	8	Markenscoff-Papadimitriou2020	hg38	GSM4495202_atac-14gw_lge-rep1-nodup-fold_change-hg38.bigwig
brain-mge	Brain	ATAC	14w	0.14	9	Markenscoff-Papadimitriou2020	hg38	GSM4495203_atac-14gw_mge-rep1-nodup-fold_change-hg38.bigwig
brain	Brain	DHS	80D	0.139	10	Moore2020	hg38	https://www.encodeproject.org/files/ENCFF161HKZ/@@download/ENCFF161HKZ.bigWig
brain-pfc-ul	Brain	ATAC	18w	0.135	11	Markenscoff-Papadimitriou2020	hg38	GSM4495218_atac-18gw_pfc_ul-rep1-nodup-fold_change-hg38.bigwig
wtc11-d14	WTC11	ATAC	cell_line	0.134	12	Yin Shen / Ian Jones	hg38	https://shen-ijones.s3.us-west-1.amazonaws.com/Timecourse_2021/ATAC/Week2/Week2_hg38.cpm.bw
brain-cge	Brain	ATAC	18w	0.132	13	Markenscoff-Papadimitriou2020	hg38	GSM4495213_atac-18gw_cge-rep1-nodup-fold_change-hg38.bigwig
brain-lge	Brain	ATAC	19w	0.132	14	Markenscoff-Papadimitriou2020	hg38	GSM4495220_atac-19gw_lge-rep1-nodup-fold_change-hg38.bigwig
brain-motor	Brain	ATAC	19w	0.127	15	Markenscoff-Papadimitriou2020	hg38	GSM4495222_atac-19gw_motor-rep1-nodup-fold_change-hg38.bigwig
brain-mge	Brain	ATAC	19w	0.127	16	Markenscoff-Papadimitriou2020	hg38	GSM4495221_atac-19gw_mge-rep1-nodup-fold_change-hg38.bigwig
brain-pfc-dl	Brain	ATAC	18w	0.124	17	Markenscoff-Papadimitriou2020	hg38	GSM4495217_atac-18gw_pfc_dl-rep1-nodup-fold_change-hg38.bigwig
brain-parietal	Brain	ATAC	19w	0.121	18	Markenscoff-Papadimitriou2020	hg38	GSM4495223_atac-19gw_parietal-rep1-nodup-fold_change-hg38.bigwig
brain-cge	Brain	ATAC	19w	0.12	19	Markenscoff-Papadimitriou2020	hg38	GSM4495219_atac-19gw_cge-rep1-nodup-fold_change-hg38.bigwig
brain-temporal	Brain	ATAC	19w	0.12	20	Markenscoff-Papadimitriou2020	hg38	GSM4495228_atac-19gw_temporal-rep1-nodup-fold_change-hg38.bigwig
brain-mge	Brain	ATAC	18w	0.12	21	Markenscoff-Papadimitriou2020	hg38	GSM4495215_atac-18gw_mge-rep1-nodup-fold_change-hg38.bigwig
brain-pfc	Brain	ATAC	19w	0.119	22	Markenscoff-Papadimitriou2020	hg38	GSM4495224_atac-19gw_pfc-rep1-nodup-fold_change-hg38.bigwig
brain	Brain	DHS	85D	0.117	23	Moore2020	hg38	https://www.encodeproject.org/files/ENCFF703BCO/@@download/ENCFF703BCO.bigWig
brain-cge	Brain	ATAC	17w	0.117	24	Markenscoff-Papadimitriou2020	hg38	GSM4495208_atac-17gw_cge-rep1-nodup-fold_change-hg38.bigwig
brain-pfc-ul	Brain	ATAC	19w	0.116	25	Markenscoff-Papadimitriou2020	hg38	GSM4495226_atac-19gw_pfc_ul-rep1-nodup-fold_change-hg38.bigwig
brain	Brain	DHS	101D	0.113	26	Moore2020	hg38	https://www.encodeproject.org/files/ENCFF019PQI/@@download/ENCFF019PQI.bigWig
brain	Brain	DHS	105D	0.111	27	Moore2020	hg38	https://www.encodeproject.org/files/ENCFF798GHR/@@download/ENCFF798GHR.bigWig
brain-pfc	Brain	ATAC	18w	0.11	28	Markenscoff-Papadimitriou2020	hg38	GSM4495216_atac-18gw_pfc-rep1-nodup-fold_change-hg38.bigwig
brain-cge	Brain	ATAC	14w	0.108	29	Markenscoff-Papadimitriou2020	hg38	GSM4495201_atac-14gw_cge-rep1-nodup-fold_change-hg38.bigwig
brain-v1	Brain	ATAC	19w	0.108	30	Markenscoff-Papadimitriou2020	hg38	GSM4495229_atac-19gw_v1-rep1-nodup-fold_change-hg38.bigwig
brain	Brain	DHS	117D	0.106	31	Moore2020	hg38	https://www.encodeproject.org/files/ENCFF109KHT/@@download/ENCFF109KHT.bigWig
brain-s1	Brain	ATAC	17w	0.103	32	Markenscoff-Papadimitriou2020	hg38	GSM4495211_atac-17gw_s1-rep1-nodup-fold_change-hg38.bigwig
brain-pfc	Brain	ATAC	14w	0.103	33	Markenscoff-Papadimitriou2020	hg38	GSM4495205_atac-14gw_pfc-rep1-nodup-fold_change-hg38.bigwig
forebrain	Brain	ATAC	CS22	0.102	34	Spurrell2019	hg19	cs22_11963_fb_atac.hg19.uu.sort.ext.rpm.bw
brain-pfc-dl	Brain	ATAC	19w	0.102	35	Markenscoff-Papadimitriou2020	hg38	GSM4495225_atac-19gw_pfc_dl-rep1-nodup-fold_change-hg38.bigwig
brain-s1	Brain	ATAC	14w	0.101	36	Markenscoff-Papadimitriou2020	hg38	GSM4495206_atac-14gw_s1-rep1-nodup-fold_change-hg38.bigwig
brain-motor	Brain	ATAC	14w	0.101	37	Markenscoff-Papadimitriou2020	hg38	GSM4495204_atac-14gw_motor-rep1-nodup-fold_change-hg38.bigwig
brain-v1	Brain	ATAC	14w	0.1	38	Markenscoff-Papadimitriou2020	hg38	GSM4495207_atac-14gw_v1-rep1-nodup-fold_change-hg38.bigwig
cerebrum-skor2-npsr1-positive	Brain	scATAC	16w	0.1	39	Domcke2020	hg19	https://atlas.fredhutch.org/data/bbi/descartes/human_atac/bigwig/cerebrum_skor2_npsr1_positive_cells.bw
brain	Brain	DHS	109D	0.097	40	Moore2020	hg38	https://www.encodeproject.org/files/ENCFF055RCC/@@download/ENCFF055RCC.bigWig
brain	Brain	DHS	96D	0.096	41	Moore2020	hg38	https://www.encodeproject.org/files/ENCFF363XWV/@@download/ENCFF363XWV.bigWig
brain	Brain	DHS	112D	0.092	42	Moore2020	hg38	https://www.encodeproject.org/files/ENCFF828DSX/@@download/ENCFF828DSX.bigWig
midbrain	Brain	DHS	e13.5-e14.5	0.092	43	Moore2020	mm10	https://www.encodeproject.org/files/ENCFF539CBL/@@download/ENCFF539CBL.bigWig
retina	Eye	DHS	103D;125D	0.092	44	Moore2020	hg38	https://www.encodeproject.org/files/ENCFF182IYW/@@download/ENCFF182IYW.bigWig
brain-pfc	Brain	ATAC	17w	0.09	45	Markenscoff-Papadimitriou2020	hg38	GSM4495210_atac-17gw_pfc-rep1-nodup-fold_change-hg38.bigwig
midbrain	Brain	ATAC	e15.5-e16.5	0.088	46	Gorkin2020	mm10	https://www.encodeproject.org/files/ENCFF206RZM/@@download/ENCFF206RZM.bigWig
brain-motor	Brain	ATAC	17w	0.087	47	Markenscoff-Papadimitriou2020	hg38	GSM4495209_atac-17gw_motor-rep1-nodup-fold_change-hg38.bigwig
inhibitory-neurons	Other	ATAC	prenatal	0.086	48	Song2020	hg38	https://shen-msong.s3-us-west-1.amazonaws.com/hfb_submission/iN.002.default.bw
spinal-cord	Other	DHS	87D	0.084	49	Moore2020	hg38	https://www.encodeproject.org/files/ENCFF659IJT/@@download/ENCFF659IJT.bigWig
kidney	Kidney	DHS	85D	0.083	50	Moore2020	hg38	https://www.encodeproject.org/files/ENCFF184QPT/@@download/ENCFF184QPT.bigWig
brain	Brain	DHS	105D	0.083	51	Moore2020	hg38	https://www.encodeproject.org/files/ENCFF852OBA/@@download/ENCFF852OBA.bigWig
forebrain	Brain	DHS	e13.5-e14.5	0.083	52	Moore2020	mm10	https://www.encodeproject.org/files/ENCFF237YNH/@@download/ENCFF237YNH.bigWig
brain-s1	Brain	ATAC	19w	0.083	53	Markenscoff-Papadimitriou2020	hg38	GSM4495227_atac-19gw_s1-rep1-nodup-fold_change-hg38.bigwig
cerebrum-limbic-system-neurons	Brain	scATAC	16w	0.083	54	Domcke2020	hg19	https://atlas.fredhutch.org/data/bbi/descartes/human_atac/bigwig/cerebrum_limbic_system_neurons.bw
hindbrain	Brain	DHS	e13.5-e14.5	0.082	55	Moore2020	mm10	https://www.encodeproject.org/files/ENCFF537XKO/@@download/ENCFF537XKO.bigWig
brain	Brain	DHS	21W	0.082	56	Moore2020	hg38	https://www.encodeproject.org/files/ENCFF018WSO/@@download/ENCFF018WSO.bigWig
cerebellum-glut-dn-v-mature	Brain	scATAC	prenatal	0.081	57	Sarropoulos2021	mm10	https://data.kaessmannlab.org/mouse_cereb_atac/precise_cellType/Glut_DN_V_mature.bw
cerebellum-isthmic-nuclei	Brain	scATAC	prenatal	0.081	58	Sarropoulos2021	mm10	https://data.kaessmannlab.org/mouse_cereb_atac/precise_cellType/Isthmic_nuclei.bw
eye	Eye	DHS	2Tri	0.08	59	Moore2020	hg38	https://www.encodeproject.org/files/ENCFF431XMC/@@download/ENCFF431XMC.bigWig
brain-v1	Brain	ATAC	17w	0.079	60	Markenscoff-Papadimitriou2020	hg38	GSM4495212_atac-17gw_v1-rep1-nodup-fold_change-hg38.bigwig
wtc11-d3	WTC11	ATAC	cell_line	0.079	61	Yin Shen / Ian Jones	hg38	https://shen-ijones.s3.us-west-1.amazonaws.com/Timecourse_2021/ATAC/Day3/Day3_hg38.cpm.bw
cerebrum-inhibitory-neurons	Brain	scATAC	16w	0.079	62	Domcke2020	hg19	https://atlas.fredhutch.org/data/bbi/descartes/human_atac/bigwig/cerebrum_inhibitory_neurons.bw
brain	Brain	DHS	e13.5-e14.5	0.078	63	Moore2020	mm10	https://www.encodeproject.org/files/ENCFF652BMI/@@download/ENCFF652BMI.bigWig
adrenal-gland	Other	DHS	113D	0.078	64	Moore2020	hg38	https://www.encodeproject.org/files/ENCFF676EBG/@@download/ENCFF676EBG.bigWig
eye	Eye	DHS	76D	0.074	65	Moore2020	hg38	https://www.encodeproject.org/files/ENCFF356OQE/@@download/ENCFF356OQE.bigWig
spinal-cord	Other	DHS	89D	0.074	66	Moore2020	hg38	https://www.encodeproject.org/files/ENCFF817FYZ/@@download/ENCFF817FYZ.bigWig
eye	Eye	DHS	2Tri	0.071	67	Moore2020	hg38	https://www.encodeproject.org/files/ENCFF237KVM/@@download/ENCFF237KVM.bigWig
skin	Other	DHS	97D	0.071	68	Moore2020	hg38	https://www.encodeproject.org/files/ENCFF475BKV/@@download/ENCFF475BKV.bigWig
skin	Other	DHS	12W	0.071	69	Moore2020	hg38	https://www.encodeproject.org/files/ENCFF594DIC/@@download/ENCFF594DIC.bigWig
midbrain	Brain	ATAC	e15.5-e16.5	0.071	70	Gorkin2020	mm10	https://www.encodeproject.org/files/ENCFF304QSF/@@download/ENCFF304QSF.bigWig
skin	Other	DHS	97D	0.071	71	Moore2020	hg38	https://www.encodeproject.org/files/ENCFF186DYG/@@download/ENCFF186DYG.bigWig
brain	Brain	DHS	e18.5	0.07	72	Moore2020	mm10	https://www.encodeproject.org/files/ENCFF981OGB/@@download/ENCFF981OGB.bigWig
kidney	Kidney	DHS	2Tri	0.069	73	Moore2020	hg38	https://www.encodeproject.org/files/ENCFF604KPL/@@download/ENCFF604KPL.bigWig
forebrain	Brain	ATAC	e12.5	0.069	74	Gorkin2020	mm10	https://www.encodeproject.org/files/ENCFF541FKK/@@download/ENCFF541FKK.bigWig
cerebellum-mbo	Brain	scATAC	prenatal	0.069	75	Sarropoulos2021	mm10	https://data.kaessmannlab.org/mouse_cereb_atac/precise_cellType/MBO.bw
muscle-of-arm	Other	DHS	115D	0.068	76	Moore2020	hg38	https://www.encodeproject.org/files/ENCFF561LKS/@@download/ENCFF561LKS.bigWig
adrenal-gland	Other	DHS	96D	0.068	77	Moore2020	hg38	https://www.encodeproject.org/files/ENCFF098BSH/@@download/ENCFF098BSH.bigWig
skin	Other	DHS	97D	0.068	78	Moore2020	hg38	https://www.encodeproject.org/files/ENCFF612HYX/@@download/ENCFF612HYX.bigWig
spinal-cord	Other	DHS	105D	0.067	79	Moore2020	hg38	https://www.encodeproject.org/files/ENCFF518HMA/@@download/ENCFF518HMA.bigWig
brain	Brain	DHS	142D	0.067	80	Moore2020	hg38	https://www.encodeproject.org/files/ENCFF062GSU/@@download/ENCFF062GSU.bigWig
forelimb-muscle	Other	DHS	108D	0.067	81	Moore2020	hg38	https://www.encodeproject.org/files/ENCFF400XKV/@@download/ENCFF400XKV.bigWig
muscle-of-leg	Other	DHS	115D	0.066	82	Moore2020	hg38	https://www.encodeproject.org/files/ENCFF798GFU/@@download/ENCFF798GFU.bigWig
cerebellum-glut-dn-p-mature	Brain	scATAC	prenatal	0.065	83	Sarropoulos2021	mm10	https://data.kaessmannlab.org/mouse_cereb_atac/precise_cellType/Glut_DN_P_mature.bw
brain	Brain	DHS	122D	0.064	84	Moore2020	hg38	https://www.encodeproject.org/files/ENCFF593ZPC/@@download/ENCFF593ZPC.bigWig
cortex-in-mge	Brain	scATAC	20w	0.063	85	Ziffra2020	hg38	https://cells-test.gi.ucsc.edu/cortex-atac/hub/pileups/AllPrimary_byCelltype_IN_MGE.bw
skin	Other	DHS	97D	0.063	86	Moore2020	hg38	https://www.encodeproject.org/files/ENCFF443FRS/@@download/ENCFF443FRS.bigWig
forebrain	Brain	ATAC	e13.5-e14.5	0.062	87	Gorkin2020	mm10	https://www.encodeproject.org/files/ENCFF633ETU/@@download/ENCFF633ETU.bigWig
brain	Brain	DHS	21W	0.061	88	Moore2020	hg38	https://www.encodeproject.org/files/ENCFF713HCD/@@download/ENCFF713HCD.bigWig
brain	Brain	DHS	18W	0.061	89	Moore2020	hg38	https://www.encodeproject.org/files/ENCFF963PFR/@@download/ENCFF963PFR.bigWig
large-intestine	Other	DHS	107D	0.061	90	Moore2020	hg38	https://www.encodeproject.org/files/ENCFF644UUT/@@download/ENCFF644UUT.bigWig
cerebellum-pc-mature	Brain	scATAC	prenatal	0.06	91	Sarropoulos2021	mm10	https://data.kaessmannlab.org/mouse_cereb_atac/precise_cellType/PC_mature.bw
cortex-in-cge	Brain	scATAC	20w	0.06	92	Ziffra2020	hg38	https://cells-test.gi.ucsc.edu/cortex-atac/hub/pileups/AllPrimary_byCelltype_IN_CGE.bw
amnion	Other	DHS	18W	0.06	93	Moore2020	hg38	https://www.encodeproject.org/files/ENCFF720ZBZ/@@download/ENCFF720ZBZ.bigWig
skin	Other	DHS	97D	0.06	94	Moore2020	hg38	https://www.encodeproject.org/files/ENCFF113OUE/@@download/ENCFF113OUE.bigWig
cerebellum-parabrachial	Brain	scATAC	prenatal	0.059	95	Sarropoulos2021	mm10	https://data.kaessmannlab.org/mouse_cereb_atac/precise_cellType/Parabrachial.bw
midbrain	Brain	ATAC	e12.5	0.059	96	Gorkin2020	mm10	https://www.encodeproject.org/files/ENCFF183IJY/@@download/ENCFF183IJY.bigWig
muscle-of-arm	Other	DHS	97D	0.058	97	Moore2020	hg38	https://www.encodeproject.org/files/ENCFF527AEJ/@@download/ENCFF527AEJ.bigWig
skin	Other	DHS	97D	0.057	98	Moore2020	hg38	https://www.encodeproject.org/files/ENCFF346TYL/@@download/ENCFF346TYL.bigWig
eye	Eye	DHS	2Tri	0.057	99	Moore2020	hg38	https://www.encodeproject.org/files/ENCFF972BYK/@@download/ENCFF972BYK.bigWig
left-kidney	Kidney	DHS	147D	0.056	100	Moore2020	hg38	https://www.encodeproject.org/files/ENCFF799IDS/@@download/ENCFF799IDS.bigWig
lung	Other	DHS	103D	0.056	101	Moore2020	hg38	https://www.encodeproject.org/files/ENCFF804QDI/@@download/ENCFF804QDI.bigWig
excitatory-neurons	Other	ATAC	prenatal	0.056	102	Song2020	hg38	https://shen-msong.s3-us-west-1.amazonaws.com/hfb_submission/eN.001.default.bw
heart	Heart	DHS	94D	0.056	103	Moore2020	hg38	https://www.encodeproject.org/files/ENCFF129UGV/@@download/ENCFF129UGV.bigWig
skin	Other	DHS	97D	0.056	104	Moore2020	hg38	https://www.encodeproject.org/files/ENCFF121NHV/@@download/ENCFF121NHV.bigWig
skin	Other	DHS	97D	0.055	105	Moore2020	hg38	https://www.encodeproject.org/files/ENCFF515BQL/@@download/ENCFF515BQL.bigWig
forebrain	Brain	ATAC	e15.5-e16.5	0.055	106	Gorkin2020	mm10	https://www.encodeproject.org/files/ENCFF878NFB/@@download/ENCFF878NFB.bigWig
forebrain-ein1	Brain	scATAC	e13.5-e14.5	0.055	107	Preissl2018	mm10	http://epigenomics.sdsc.edu/spreissl/Forebrain_Cluster/cluster_e13.5_4.bam.bw
pulmonary-artery	Other	DHS	2Tri	0.055	108	Moore2020	hg38	https://www.encodeproject.org/files/ENCFF070KKO/@@download/ENCFF070KKO.bigWig
cerebellum-gaba-dn-mature	Brain	scATAC	prenatal	0.055	109	Sarropoulos2021	mm10	https://data.kaessmannlab.org/mouse_cereb_atac/precise_cellType/GABA_DN_mature.bw
astrocytes	Other	ATAC	prenatal	0.055	110	Song2019	hg19	https://ftp.ncbi.nlm.nih.gov/geo/series/GSE113nnn/GSE113480/suppl/GSE113480_astrocyte.atac-seq.bigwig
eye	Eye	DHS	2Tri	0.054	111	Moore2020	hg38	https://www.encodeproject.org/files/ENCFF329KZI/@@download/ENCFF329KZI.bigWig
skin	Other	DHS	97D	0.054	112	Moore2020	hg38	https://www.encodeproject.org/files/ENCFF250SQE/@@download/ENCFF250SQE.bigWig
midbrain	Brain	ATAC	e13.5-e14.5	0.053	113	Gorkin2020	mm10	https://www.encodeproject.org/files/ENCFF127TSE/@@download/ENCFF127TSE.bigWig
spleen	Other	DHS	112D	0.053	114	Moore2020	hg38	https://www.encodeproject.org/files/ENCFF884LDL/@@download/ENCFF884LDL.bigWig
retina	Eye	DHS	89D	0.052	115	Moore2020	hg38	https://www.encodeproject.org/files/ENCFF971FLC/@@download/ENCFF971FLC.bigWig
brain-ipc	Brain	ATAC	prenatal	0.051	116	Song2020	hg38	https://shen-msong.s3-us-west-1.amazonaws.com/hfb_submission/IPC.004.default.bw
adrenal-gland	Other	DHS	85D	0.051	117	Moore2020	hg38	https://www.encodeproject.org/files/ENCFF242OKC/@@download/ENCFF242OKC.bigWig
hindbrain	Brain	ATAC	e12.5	0.051	118	Gorkin2020	mm10	https://www.encodeproject.org/files/ENCFF989MKH/@@download/ENCFF989MKH.bigWig
neural-tube	Other	ATAC	e13.5-e14.5	0.051	119	Gorkin2020	mm10	https://www.encodeproject.org/files/ENCFF597AIH/@@download/ENCFF597AIH.bigWig
skin	Other	DHS	97D	0.051	120	Moore2020	hg38	https://www.encodeproject.org/files/ENCFF148DJW/@@download/ENCFF148DJW.bigWig
renal-cortex-interstitium	Kidney	DHS	113D	0.05	121	Moore2020	hg38	https://www.encodeproject.org/files/ENCFF321QIH/@@download/ENCFF321QIH.bigWig
cortex-insula	Brain	scATAC	20w	0.05	122	Ziffra2020	hg38	https://cells-test.gi.ucsc.edu/cortex-atac/hub/pileups/AllPrimary_byCelltype_Insula.bw
adrenal-gland	Other	DHS	85D	0.05	123	Moore2020	hg38	https://www.encodeproject.org/files/ENCFF004OUB/@@download/ENCFF004OUB.bigWig
lung	Other	DHS	67D	0.05	124	Moore2020	hg38	https://www.encodeproject.org/files/ENCFF530FHO/@@download/ENCFF530FHO.bigWig
midbrain	Brain	ATAC	e13.5-e14.5	0.049	125	Gorkin2020	mm10	https://www.encodeproject.org/files/ENCFF320DPN/@@download/ENCFF320DPN.bigWig
right-renal-cortex-interstitium	Kidney	DHS	105D	0.049	126	Moore2020	hg38	https://www.encodeproject.org/files/ENCFF071MVX/@@download/ENCFF071MVX.bigWig
muscle-of-back	Other	DHS	98D	0.049	127	Moore2020	hg38	https://www.encodeproject.org/files/ENCFF188VFM/@@download/ENCFF188VFM.bigWig
hindbrain	Brain	ATAC	e11.5	0.049	128	Gorkin2020	mm10	https://www.encodeproject.org/files/ENCFF893VVC/@@download/ENCFF893VVC.bigWig
eye	Eye	DHS	2Tri	0.049	129	Moore2020	hg38	https://www.encodeproject.org/files/ENCFF265CAE/@@download/ENCFF265CAE.bigWig
muscle-of-leg	Other	DHS	97D	0.049	130	Moore2020	hg38	https://www.encodeproject.org/files/ENCFF653PWS/@@download/ENCFF653PWS.bigWig
skin	Other	DHS	97D	0.049	131	Moore2020	hg38	https://www.encodeproject.org/files/ENCFF390NQU/@@download/ENCFF390NQU.bigWig
forebrain	Brain	ATAC	e15.5-e16.5	0.049	132	Gorkin2020	mm10	https://www.encodeproject.org/files/ENCFF830GBM/@@download/ENCFF830GBM.bigWig
left-lung	Other	DHS	108D	0.048	133	Moore2020	hg38	https://www.encodeproject.org/files/ENCFF051QLC/@@download/ENCFF051QLC.bigWig
cerebellum-purkinje-neurons	Brain	scATAC	15w	0.048	134	Domcke2020	hg19	https://atlas.fredhutch.org/data/bbi/descartes/human_atac/bigwig/cerebellum_purkinje_neurons.bw
muscle-of-arm	Other	DHS	101D	0.048	135	Moore2020	hg38	https://www.encodeproject.org/files/ENCFF298XUL/@@download/ENCFF298XUL.bigWig
lung	Other	DHS	2Tri	0.048	136	Moore2020	hg38	https://www.encodeproject.org/files/ENCFF640TAP/@@download/ENCFF640TAP.bigWig
stomach	Other	DHS	91D	0.048	137	Moore2020	hg38	https://www.encodeproject.org/files/ENCFF657FRL/@@download/ENCFF657FRL.bigWig
hindbrain	Brain	ATAC	e13.5-e14.5	0.048	138	Gorkin2020	mm10	https://www.encodeproject.org/files/ENCFF675IHZ/@@download/ENCFF675IHZ.bigWig
skin	Other	DHS	97D	0.047	139	Moore2020	hg38	https://www.encodeproject.org/files/ENCFF027NBT/@@download/ENCFF027NBT.bigWig
brain	Brain	DHS	104D	0.047	140	Moore2020	hg38	https://www.encodeproject.org/files/ENCFF306OZT/@@download/ENCFF306OZT.bigWig
renal-cortex-interstitium	Kidney	DHS	103D	0.047	141	Moore2020	hg38	https://www.encodeproject.org/files/ENCFF969UYR/@@download/ENCFF969UYR.bigWig
forebrain	Brain	ATAC	e13.5-e14.5	0.045	142	Gorkin2020	mm10	https://www.encodeproject.org/files/ENCFF610RKB/@@download/ENCFF610RKB.bigWig
eye	Eye	DHS	56D;76D	0.045	143	Moore2020	hg38	https://www.encodeproject.org/files/ENCFF967FUD/@@download/ENCFF967FUD.bigWig
muscle-of-leg	Other	DHS	104D	0.045	144	Moore2020	hg38	https://www.encodeproject.org/files/ENCFF966KYV/@@download/ENCFF966KYV.bigWig
kidney	Kidney	DHS	87D	0.044	145	Moore2020	hg38	https://www.encodeproject.org/files/ENCFF793ZSS/@@download/ENCFF793ZSS.bigWig
forebrain	Brain	ATAC	e11.5	0.044	146	Gorkin2020	mm10	https://www.encodeproject.org/files/ENCFF326ULQ/@@download/ENCFF326ULQ.bigWig
lung	Other	DHS	112D	0.044	147	Moore2020	hg38	https://www.encodeproject.org/files/ENCFF631RJC/@@download/ENCFF631RJC.bigWig
lung	Other	DHS	108D	0.043	148	Moore2020	hg38	https://www.encodeproject.org/files/ENCFF669POI/@@download/ENCFF669POI.bigWig
cerebellum-pc-diff	Brain	scATAC	prenatal	0.043	149	Sarropoulos2021	mm10	https://data.kaessmannlab.org/mouse_cereb_atac/precise_cellType/PC_diff.bw
hindbrain	Brain	ATAC	e13.5-e14.5	0.043	150	Gorkin2020	mm10	https://www.encodeproject.org/files/ENCFF785ICE/@@download/ENCFF785ICE.bigWig
muscle-of-back	Other	DHS	96D	0.043	151	Moore2020	hg38	https://www.encodeproject.org/files/ENCFF709VQA/@@download/ENCFF709VQA.bigWig
muscle-of-back	Other	DHS	115D	0.043	152	Moore2020	hg38	https://www.encodeproject.org/files/ENCFF954LCL/@@download/ENCFF954LCL.bigWig
forebrain-ein3	Brain	scATAC	postnatal	0.043	153	Preissl2018	mm10	http://epigenomics.sdsc.edu/spreissl/Forebrain_Cluster/cluster_p0_10.bam.bw
spinal-cord	Other	DHS	2Tri	0.042	154	Moore2020	hg38	https://www.encodeproject.org/files/ENCFF858YJD/@@download/ENCFF858YJD.bigWig
vascular	Other	DHS	20.5W	0.042	155	Moore2020	hg38	https://www.encodeproject.org/files/ENCFF927QIZ/@@download/ENCFF927QIZ.bigWig
forebrain-ein1	Brain	scATAC	e15.5-e16.5	0.042	156	Preissl2018	mm10	http://epigenomics.sdsc.edu/spreissl/Forebrain_Cluster/cluster_e16.5_4.bam.bw
forebrain-ein3	Brain	scATAC	e15.5-e16.5	0.042	157	Preissl2018	mm10	http://epigenomics.sdsc.edu/spreissl/Forebrain_Cluster/cluster_e16.5_10.bam.bw
lung	Other	DHS	12W	0.042	158	Moore2020	hg38	https://www.encodeproject.org/files/ENCFF224LGD/@@download/ENCFF224LGD.bigWig
umbilical-cord	Other	DHS	76D;59D	0.041	159	Moore2020	hg38	https://www.encodeproject.org/files/ENCFF588RPE/@@download/ENCFF588RPE.bigWig
kidney	Kidney	DHS	121D	0.041	160	Moore2020	hg38	https://www.encodeproject.org/files/ENCFF996ZCU/@@download/ENCFF996ZCU.bigWig
spinal-cord	Other	DHS	96D	0.041	161	Moore2020	hg38	https://www.encodeproject.org/files/ENCFF073VLK/@@download/ENCFF073VLK.bigWig
right-lung	Other	DHS	108D	0.041	162	Moore2020	hg38	https://www.encodeproject.org/files/ENCFF242TEW/@@download/ENCFF242TEW.bigWig
skin	Other	DHS	96D	0.041	163	Moore2020	hg38	https://www.encodeproject.org/files/ENCFF779UTQ/@@download/ENCFF779UTQ.bigWig
neural-tube	Other	ATAC	e12.5	0.041	164	Gorkin2020	mm10	https://www.encodeproject.org/files/ENCFF118IIU/@@download/ENCFF118IIU.bigWig
heart	Heart	DHS	2Tri	0.041	165	Moore2020	hg38	https://www.encodeproject.org/files/ENCFF424KBD/@@download/ENCFF424KBD.bigWig
neural-tube	Other	ATAC	e11.5	0.041	166	Gorkin2020	mm10	https://www.encodeproject.org/files/ENCFF206VVK/@@download/ENCFF206VVK.bigWig
adrenal-gland	Other	DHS	101D	0.041	167	Moore2020	hg38	https://www.encodeproject.org/files/ENCFF967PSY/@@download/ENCFF967PSY.bigWig
small-intestine	Other	DHS	91D	0.04	168	Moore2020	hg38	https://www.encodeproject.org/files/ENCFF729PQU/@@download/ENCFF729PQU.bigWig
renal-cortex-interstitium	Kidney	DHS	120D	0.04	169	Moore2020	hg38	https://www.encodeproject.org/files/ENCFF743ZDV/@@download/ENCFF743ZDV.bigWig
forebrain-ein1	Brain	scATAC	e12.5	0.04	170	Preissl2018	mm10	http://epigenomics.sdsc.edu/spreissl/Forebrain_Cluster/cluster_e12.5_4.bam.bw
right-kidney	Kidney	DHS	108D	0.04	171	Moore2020	hg38	https://www.encodeproject.org/files/ENCFF324HQU/@@download/ENCFF324HQU.bigWig
lung	Other	DHS	96D	0.039	172	Moore2020	hg38	https://www.encodeproject.org/files/ENCFF743VYP/@@download/ENCFF743VYP.bigWig
muscle-of-arm	Other	DHS	98D	0.039	173	Moore2020	hg38	https://www.encodeproject.org/files/ENCFF183JSS/@@download/ENCFF183JSS.bigWig
retina	Eye	DHS	e13.5-e14.5	0.039	174	Moore2020	mm10	https://www.encodeproject.org/files/ENCFF865IOI/@@download/ENCFF865IOI.bigWig
forebrain-ein1	Brain	scATAC	postnatal	0.039	175	Preissl2018	mm10	http://epigenomics.sdsc.edu/spreissl/Forebrain_Cluster/cluster_p0_4.bam.bw
small-intestine	Other	DHS	105D	0.039	176	Moore2020	hg38	https://www.encodeproject.org/files/ENCFF514NYA/@@download/ENCFF514NYA.bigWig
embryo	Other	DHS	e10.5	0.039	177	Moore2020	mm10	https://www.encodeproject.org/files/ENCFF616SEZ/@@download/ENCFF616SEZ.bigWig
forebrain-eex2	Brain	scATAC	e13.5-e14.5	0.039	178	Preissl2018	mm10	http://epigenomics.sdsc.edu/spreissl/Forebrain_Cluster/cluster_e14.5_7.bam.bw
forebrain-ein1	Brain	scATAC	e13.5-e14.5	0.039	179	Preissl2018	mm10	http://epigenomics.sdsc.edu/spreissl/Forebrain_Cluster/cluster_e14.5_4.bam.bw
forebrain-ein4	Brain	scATAC	e12.5	0.039	180	Preissl2018	mm10	http://epigenomics.sdsc.edu/spreissl/Forebrain_Cluster/cluster_e12.5_11.bam.bw
midbrain	Brain	ATAC	e11.5	0.039	181	Gorkin2020	mm10	https://www.encodeproject.org/files/ENCFF434ZPH/@@download/ENCFF434ZPH.bigWig
heart	Heart	DHS	CS13	0.038	182	VanOudenhove2020	hg19	12690_DNase.imputed.bigWig
small-intestine	Other	DHS	110D	0.038	183	Moore2020	hg38	https://www.encodeproject.org/files/ENCFF282LNU/@@download/ENCFF282LNU.bigWig
muscle-of-arm	Other	DHS	85D	0.038	184	Moore2020	hg38	https://www.encodeproject.org/files/ENCFF547CPF/@@download/ENCFF547CPF.bigWig
renal-pelvis	Kidney	DHS	103D	0.038	185	Moore2020	hg38	https://www.encodeproject.org/files/ENCFF581WFW/@@download/ENCFF581WFW.bigWig
renal-pelvis	Kidney	DHS	127D	0.038	186	Moore2020	hg38	https://www.encodeproject.org/files/ENCFF672MMS/@@download/ENCFF672MMS.bigWig
left-renal-cortex-interstitium	Kidney	DHS	105D	0.038	187	Moore2020	hg38	https://www.encodeproject.org/files/ENCFF675DRF/@@download/ENCFF675DRF.bigWig
spinal-cord	Other	DHS	113D	0.038	188	Moore2020	hg38	https://www.encodeproject.org/files/ENCFF148THP/@@download/ENCFF148THP.bigWig
radial-glia	Other	ATAC	prenatal	0.038	189	Song2020	hg38	https://shen-msong.s3-us-west-1.amazonaws.com/hfb_submission/RG.006.default.bw
heart	Heart	DHS	CS13	0.037	190	VanOudenhove2020	hg19	12383_DNase.imputed.bigWig
heart	Heart	DHS	2Tri	0.037	191	Moore2020	hg38	https://www.encodeproject.org/files/ENCFF724UXE/@@download/ENCFF724UXE.bigWig
hindlimb-bud	Face-limb	DHS	e11.5	0.037	192	Moore2020	mm10	https://www.encodeproject.org/files/ENCFF440HGV/@@download/ENCFF440HGV.bigWig
cerebellum-rl-nb	Brain	scATAC	prenatal	0.037	193	Sarropoulos2021	mm10	https://data.kaessmannlab.org/mouse_cereb_atac/precise_cellType/RL_Nb.bw
forebrain-ein1	Brain	scATAC	e15.5-e16.5	0.037	194	Preissl2018	mm10	http://epigenomics.sdsc.edu/spreissl/Forebrain_Cluster/cluster_e15.5_4.bam.bw
muscle-of-back	Other	DHS	105D	0.036	195	Moore2020	hg38	https://www.encodeproject.org/files/ENCFF839XJQ/@@download/ENCFF839XJQ.bigWig
lung	Other	DHS	82D	0.035	196	Moore2020	hg38	https://www.encodeproject.org/files/ENCFF296IXA/@@download/ENCFF296IXA.bigWig
forebrain-ein3	Brain	scATAC	e13.5-e14.5	0.035	197	Preissl2018	mm10	http://epigenomics.sdsc.edu/spreissl/Forebrain_Cluster/cluster_e14.5_10.bam.bw
muscle-of-leg	Other	DHS	105D	0.035	198	Moore2020	hg38	https://www.encodeproject.org/files/ENCFF895QPR/@@download/ENCFF895QPR.bigWig
muscle-of-back	Other	DHS	105D	0.035	199	Moore2020	hg38	https://www.encodeproject.org/files/ENCFF415VWC/@@download/ENCFF415VWC.bigWig
muscle-of-leg	Other	DHS	113D	0.035	200	Moore2020	hg38	https://www.encodeproject.org/files/ENCFF835ERC/@@download/ENCFF835ERC.bigWig
large-intestine	Other	DHS	120D	0.035	201	Moore2020	hg38	https://www.encodeproject.org/files/ENCFF079LOE/@@download/ENCFF079LOE.bigWig
right-renal-pelvis	Kidney	DHS	105D	0.034	202	Moore2020	hg38	https://www.encodeproject.org/files/ENCFF664OWE/@@download/ENCFF664OWE.bigWig
left-renal-cortex-interstitium	Kidney	DHS	105D	0.034	203	Moore2020	hg38	https://www.encodeproject.org/files/ENCFF575HHK/@@download/ENCFF575HHK.bigWig
muscle-of-leg	Other	DHS	96D	0.033	204	Moore2020	hg38	https://www.encodeproject.org/files/ENCFF082AUZ/@@download/ENCFF082AUZ.bigWig
muscle-of-arm	Other	DHS	96D	0.033	205	Moore2020	hg38	https://www.encodeproject.org/files/ENCFF552OOR/@@download/ENCFF552OOR.bigWig
right-kidney	Kidney	DHS	147D	0.033	206	Moore2020	hg38	https://www.encodeproject.org/files/ENCFF844BOT/@@download/ENCFF844BOT.bigWig
left-lung	Other	DHS	87D	0.033	207	Moore2020	hg38	https://www.encodeproject.org/files/ENCFF344YFU/@@download/ENCFF344YFU.bigWig
placenta	Placenta	DHS	22W	0.032	208	Moore2020	hg38	https://www.encodeproject.org/files/ENCFF168WLU/@@download/ENCFF168WLU.bigWig
right-kidney	Kidney	DHS	87D	0.032	209	Moore2020	hg38	https://www.encodeproject.org/files/ENCFF916VEF/@@download/ENCFF916VEF.bigWig
neural-tube	Other	ATAC	e15.5-e16.5	0.032	210	Gorkin2020	mm10	https://www.encodeproject.org/files/ENCFF640DWQ/@@download/ENCFF640DWQ.bigWig
forebrain-eex2	Brain	scATAC	postnatal	0.032	211	Preissl2018	mm10	http://epigenomics.sdsc.edu/spreissl/Forebrain_Cluster/cluster_p0_7.bam.bw
mesoderm	Other	DHS	e11.5	0.032	212	Moore2020	mm10	https://www.encodeproject.org/files/ENCFF617QIH/@@download/ENCFF617QIH.bigWig
large-intestine	Other	DHS	105D	0.032	213	Moore2020	hg38	https://www.encodeproject.org/files/ENCFF327GXC/@@download/ENCFF327GXC.bigWig
forebrain-eex2	Brain	scATAC	e15.5-e16.5	0.031	214	Preissl2018	mm10	http://epigenomics.sdsc.edu/spreissl/Forebrain_Cluster/cluster_e16.5_7.bam.bw
right-kidney	Kidney	DHS	98D	0.031	215	Moore2020	hg38	https://www.encodeproject.org/files/ENCFF709SKU/@@download/ENCFF709SKU.bigWig
cerebellum-granule-neurons	Brain	scATAC	15w	0.031	216	Domcke2020	hg19	https://atlas.fredhutch.org/data/bbi/descartes/human_atac/bigwig/cerebellum_granule_neurons.bw
cerebellum-inhibitory-interneurons-unsure	Brain	scATAC	15w	0.03	217	Domcke2020	hg19	https://atlas.fredhutch.org/data/bbi/descartes/human_atac/bigwig/cerebellum_inhibitory_interneurons_unsure.bw
muscle-of-back	Other	DHS	108D	0.03	218	Moore2020	hg38	https://www.encodeproject.org/files/ENCFF123UWT/@@download/ENCFF123UWT.bigWig
right-lung	Other	DHS	96D	0.03	219	Moore2020	hg38	https://www.encodeproject.org/files/ENCFF621MQK/@@download/ENCFF621MQK.bigWig
right-lung	Other	DHS	115D	0.029	220	Moore2020	hg38	https://www.encodeproject.org/files/ENCFF330KCN/@@download/ENCFF330KCN.bigWig
forebrain-ein1	Brain	scATAC	e11.5	0.029	221	Preissl2018	mm10	http://epigenomics.sdsc.edu/spreissl/Forebrain_Cluster/cluster_e11.5_4.bam.bw
muscle-of-back	Other	DHS	104D	0.029	222	Moore2020	hg38	https://www.encodeproject.org/files/ENCFF537KVD/@@download/ENCFF537KVD.bigWig
forebrain-ein4	Brain	scATAC	e13.5-e14.5	0.029	223	Preissl2018	mm10	http://epigenomics.sdsc.edu/spreissl/Forebrain_Cluster/cluster_e14.5_11.bam.bw
forebrain-eex2	Brain	scATAC	e12.5	0.029	224	Preissl2018	mm10	http://epigenomics.sdsc.edu/spreissl/Forebrain_Cluster/cluster_e12.5_7.bam.bw
forebrain-eex1	Brain	scATAC	e12.5	0.029	225	Preissl2018	mm10	http://epigenomics.sdsc.edu/spreissl/Forebrain_Cluster/cluster_e12.5_5.bam.bw
forebrain-eex2	Brain	scATAC	e13.5-e14.5	0.029	226	Preissl2018	mm10	http://epigenomics.sdsc.edu/spreissl/Forebrain_Cluster/cluster_e13.5_7.bam.bw
renal-pelvis	Kidney	DHS	97D	0.028	227	Moore2020	hg38	https://www.encodeproject.org/files/ENCFF159MCJ/@@download/ENCFF159MCJ.bigWig
renal-cortex-interstitium	Kidney	DHS	89D	0.028	228	Moore2020	hg38	https://www.encodeproject.org/files/ENCFF276NWZ/@@download/ENCFF276NWZ.bigWig
cerebrum-excitatory-neurons	Brain	scATAC	16w	0.028	229	Domcke2020	hg19	https://atlas.fredhutch.org/data/bbi/descartes/human_atac/bigwig/cerebrum_excitatory_neurons.bw
left-renal-pelvis	Kidney	DHS	105D	0.028	230	Moore2020	hg38	https://www.encodeproject.org/files/ENCFF466OTS/@@download/ENCFF466OTS.bigWig
forebrain-ein3	Brain	scATAC	e15.5-e16.5	0.028	231	Preissl2018	mm10	http://epigenomics.sdsc.edu/spreissl/Forebrain_Cluster/cluster_e15.5_10.bam.bw
lung	Other	DHS	101D	0.028	232	Moore2020	hg38	https://www.encodeproject.org/files/ENCFF171RLN/@@download/ENCFF171RLN.bigWig
forebrain-ein4	Brain	scATAC	postnatal	0.027	233	Preissl2018	mm10	http://epigenomics.sdsc.edu/spreissl/Forebrain_Cluster/cluster_p0_11.bam.bw
right-renal-cortex-interstitium	Kidney	DHS	105D	0.027	234	Moore2020	hg38	https://www.encodeproject.org/files/ENCFF729PEV/@@download/ENCFF729PEV.bigWig
right-renal-pelvis	Kidney	DHS	105D	0.027	235	Moore2020	hg38	https://www.encodeproject.org/files/ENCFF316ZWI/@@download/ENCFF316ZWI.bigWig
esophagus	Other	DHS	2Tri	0.027	236	Moore2020	hg38	https://www.encodeproject.org/files/ENCFF915KQY/@@download/ENCFF915KQY.bigWig
left-lung	Other	DHS	110D	0.027	237	Moore2020	hg38	https://www.encodeproject.org/files/ENCFF002ZNX/@@download/ENCFF002ZNX.bigWig
kidney	Kidney	DHS	80D	0.027	238	Moore2020	hg38	https://www.encodeproject.org/files/ENCFF694ESB/@@download/ENCFF694ESB.bigWig
renal-cortex-interstitium	Kidney	DHS	127D	0.027	239	Moore2020	hg38	https://www.encodeproject.org/files/ENCFF211HIE/@@download/ENCFF211HIE.bigWig
right-lung	Other	DHS	105D	0.026	240	Moore2020	hg38	https://www.encodeproject.org/files/ENCFF880ULX/@@download/ENCFF880ULX.bigWig
left-kidney	Kidney	DHS	98D	0.026	241	Moore2020	hg38	https://www.encodeproject.org/files/ENCFF956ZRT/@@download/ENCFF956ZRT.bigWig
testis	Other	DHS	113D,115D	0.026	242	Moore2020	hg38	https://www.encodeproject.org/files/ENCFF366YAV/@@download/ENCFF366YAV.bigWig
left-lung	Other	DHS	105D	0.026	243	Moore2020	hg38	https://www.encodeproject.org/files/ENCFF576SBL/@@download/ENCFF576SBL.bigWig
right-lung	Other	DHS	87D	0.026	244	Moore2020	hg38	https://www.encodeproject.org/files/ENCFF477QMX/@@download/ENCFF477QMX.bigWig
hindbrain	Brain	ATAC	e15.5-e16.5	0.026	245	Gorkin2020	mm10	https://www.encodeproject.org/files/ENCFF150ZKN/@@download/ENCFF150ZKN.bigWig
cortex-mge	Brain	scATAC	20w	0.025	246	Ziffra2020	hg38	https://cells-test.gi.ucsc.edu/cortex-atac/hub/pileups/AllPrimary_byCelltype_MGE.bw
forebrain-rg3	Brain	scATAC	e12.5	0.025	247	Preissl2018	mm10	http://epigenomics.sdsc.edu/spreissl/Forebrain_Cluster/cluster_e12.5_1.bam.bw
neural-tube	Other	ATAC	e13.5-e14.5	0.025	248	Gorkin2020	mm10	https://www.encodeproject.org/files/ENCFF719MSL/@@download/ENCFF719MSL.bigWig
lung	Other	DHS	54D	0.025	249	Moore2020	hg38	https://www.encodeproject.org/files/ENCFF403IJQ/@@download/ENCFF403IJQ.bigWig
renal-pelvis	Kidney	DHS	108D	0.024	250	Moore2020	hg38	https://www.encodeproject.org/files/ENCFF103XFN/@@download/ENCFF103XFN.bigWig
muscle-of-leg	Other	DHS	96D	0.024	251	Moore2020	hg38	https://www.encodeproject.org/files/ENCFF483VJJ/@@download/ENCFF483VJJ.bigWig
muscle-of-leg	Other	DHS	115D	0.024	252	Moore2020	hg38	https://www.encodeproject.org/files/ENCFF657PLZ/@@download/ENCFF657PLZ.bigWig
kidney	Kidney	DHS	105D	0.023	253	Moore2020	hg38	https://www.encodeproject.org/files/ENCFF932VQG/@@download/ENCFF932VQG.bigWig
forebrain-ein2	Brain	scATAC	e11.5	0.023	254	Preissl2018	mm10	http://epigenomics.sdsc.edu/spreissl/Forebrain_Cluster/cluster_e11.5_9.bam.bw
lung	Other	DHS	80D;76D	0.023	255	Moore2020	hg38	https://www.encodeproject.org/files/ENCFF868ZIM/@@download/ENCFF868ZIM.bigWig
brain	Brain	DHS	NA	0.023	256	Moore2020	hg38	https://www.encodeproject.org/files/ENCFF866JBL/@@download/ENCFF866JBL.bigWig
lung	Other	DHS	122D	0.023	257	Moore2020	hg38	https://www.encodeproject.org/files/ENCFF411YZS/@@download/ENCFF411YZS.bigWig
kidney	Kidney	DHS	85D	0.023	258	Moore2020	hg38	https://www.encodeproject.org/files/ENCFF954YGS/@@download/ENCFF954YGS.bigWig
forebrain-ein2	Brain	scATAC	e12.5	0.023	259	Preissl2018	mm10	http://epigenomics.sdsc.edu/spreissl/Forebrain_Cluster/cluster_e12.5_9.bam.bw
muscle-of-leg	Other	DHS	101D	0.023	260	Moore2020	hg38	https://www.encodeproject.org/files/ENCFF191QGK/@@download/ENCFF191QGK.bigWig
embryonic-facial-prominence	Face-limb	DHS	e11.5	0.022	261	Moore2020	mm10	https://www.encodeproject.org/files/ENCFF134SHQ/@@download/ENCFF134SHQ.bigWig
right-renal-cortex-interstitium	Kidney	DHS	120D	0.022	262	Moore2020	hg38	https://www.encodeproject.org/files/ENCFF934HJD/@@download/ENCFF934HJD.bigWig
muscle-of-arm	Other	DHS	96D	0.022	263	Moore2020	hg38	https://www.encodeproject.org/files/ENCFF276VCV/@@download/ENCFF276VCV.bigWig
cortex-earlyen	Brain	scATAC	20w	0.021	264	Ziffra2020	hg38	https://cells-test.gi.ucsc.edu/cortex-atac/hub/pileups/AllPrimary_byCelltype_earlyEN.bw
forebrain-ein4	Brain	scATAC	e15.5-e16.5	0.021	265	Preissl2018	mm10	http://epigenomics.sdsc.edu/spreissl/Forebrain_Cluster/cluster_e16.5_11.bam.bw
forebrain-ein4	Brain	scATAC	e13.5-e14.5	0.02	266	Preissl2018	mm10	http://epigenomics.sdsc.edu/spreissl/Forebrain_Cluster/cluster_e13.5_11.bam.bw
left-renal-pelvis	Kidney	DHS	105D	0.02	267	Moore2020	hg38	https://www.encodeproject.org/files/ENCFF644LZM/@@download/ENCFF644LZM.bigWig
right-kidney	Kidney	DHS	115D	0.02	268	Moore2020	hg38	https://www.encodeproject.org/files/ENCFF809XFE/@@download/ENCFF809XFE.bigWig
right-kidney	Kidney	DHS	96D	0.02	269	Moore2020	hg38	https://www.encodeproject.org/files/ENCFF721SSW/@@download/ENCFF721SSW.bigWig
forebrain-ein2	Brain	scATAC	e13.5-e14.5	0.02	270	Preissl2018	mm10	http://epigenomics.sdsc.edu/spreissl/Forebrain_Cluster/cluster_e14.5_9.bam.bw
cortex-dlen	Brain	scATAC	20w	0.02	271	Ziffra2020	hg38	https://cells-test.gi.ucsc.edu/cortex-atac/hub/pileups/AllPrimary_byCelltype_dlEN.bw
muscle-of-leg	Other	DHS	105D	0.02	272	Moore2020	hg38	https://www.encodeproject.org/files/ENCFF135GKT/@@download/ENCFF135GKT.bigWig
renal-pelvis	Kidney	DHS	89D	0.019	273	Moore2020	hg38	https://www.encodeproject.org/files/ENCFF355BPJ/@@download/ENCFF355BPJ.bigWig
muscle-of-back	Other	DHS	96D	0.019	274	Moore2020	hg38	https://www.encodeproject.org/files/ENCFF758ZXY/@@download/ENCFF758ZXY.bigWig
placenta	Placenta	DHS	21.5W;21.3W	0.019	275	Moore2020	hg38	https://www.encodeproject.org/files/ENCFF962MQB/@@download/ENCFF962MQB.bigWig
left-kidney	Kidney	DHS	87D	0.019	276	Moore2020	hg38	https://www.encodeproject.org/files/ENCFF966VNH/@@download/ENCFF966VNH.bigWig
hindbrain	Brain	ATAC	e15.5-e16.5	0.019	277	Gorkin2020	mm10	https://www.encodeproject.org/files/ENCFF246SGJ/@@download/ENCFF246SGJ.bigWig
renal-cortex-interstitium	Kidney	DHS	108D	0.019	278	Moore2020	hg38	https://www.encodeproject.org/files/ENCFF184QIG/@@download/ENCFF184QIG.bigWig
muscle-of-arm	Other	DHS	105D	0.019	279	Moore2020	hg38	https://www.encodeproject.org/files/ENCFF555NPV/@@download/ENCFF555NPV.bigWig
forebrain-ein2	Brain	scATAC	e15.5-e16.5	0.019	280	Preissl2018	mm10	http://epigenomics.sdsc.edu/spreissl/Forebrain_Cluster/cluster_e16.5_9.bam.bw
muscle-of-arm	Other	DHS	96D	0.019	281	Moore2020	hg38	https://www.encodeproject.org/files/ENCFF478TTG/@@download/ENCFF478TTG.bigWig
lung	Other	DHS	85D	0.019	282	Moore2020	hg38	https://www.encodeproject.org/files/ENCFF659ZRM/@@download/ENCFF659ZRM.bigWig
heart	Heart	DHS	101D	0.019	283	Moore2020	hg38	https://www.encodeproject.org/files/ENCFF567OUR/@@download/ENCFF567OUR.bigWig
forebrain-eex1	Brain	scATAC	e11.5	0.018	284	Preissl2018	mm10	http://epigenomics.sdsc.edu/spreissl/Forebrain_Cluster/cluster_e11.5_5.bam.bw
left-renal-pelvis	Kidney	DHS	120D	0.018	285	Moore2020	hg38	https://www.encodeproject.org/files/ENCFF155NBN/@@download/ENCFF155NBN.bigWig
large-intestine	Other	DHS	110D	0.018	286	Moore2020	hg38	https://www.encodeproject.org/files/ENCFF480NTP/@@download/ENCFF480NTP.bigWig
forebrain-rg3	Brain	scATAC	e13.5-e14.5	0.018	287	Preissl2018	mm10	http://epigenomics.sdsc.edu/spreissl/Forebrain_Cluster/cluster_e13.5_1.bam.bw
muscle-of-back	Other	DHS	127D	0.018	288	Moore2020	hg38	https://www.encodeproject.org/files/ENCFF655NDW/@@download/ENCFF655NDW.bigWig
right-renal-pelvis	Kidney	DHS	120D	0.018	289	Moore2020	hg38	https://www.encodeproject.org/files/ENCFF924NHH/@@download/ENCFF924NHH.bigWig
muscle-of-arm	Other	DHS	120D	0.018	290	Moore2020	hg38	https://www.encodeproject.org/files/ENCFF575EKU/@@download/ENCFF575EKU.bigWig
small-intestine	Other	DHS	108D	0.018	291	Moore2020	hg38	https://www.encodeproject.org/files/ENCFF103DRL/@@download/ENCFF103DRL.bigWig
muscle-of-trunk	Other	DHS	120D	0.017	292	Moore2020	hg38	https://www.encodeproject.org/files/ENCFF941XTI/@@download/ENCFF941XTI.bigWig
heart	Heart	DHS	59D;76D	0.017	293	Moore2020	hg38	https://www.encodeproject.org/files/ENCFF253NOO/@@download/ENCFF253NOO.bigWig
forebrain-rg1	Brain	scATAC	e13.5-e14.5	0.016	294	Preissl2018	mm10	http://epigenomics.sdsc.edu/spreissl/Forebrain_Cluster/cluster_e14.5_2.bam.bw
left-lung	Other	DHS	117D	0.016	295	Moore2020	hg38	https://www.encodeproject.org/files/ENCFF931RCZ/@@download/ENCFF931RCZ.bigWig
muscle-of-back	Other	DHS	85D	0.016	296	Moore2020	hg38	https://www.encodeproject.org/files/ENCFF779FPU/@@download/ENCFF779FPU.bigWig
brain	Brain	DHS	24W	0.016	297	Moore2020	hg38	https://www.encodeproject.org/files/ENCFF947PKH/@@download/ENCFF947PKH.bigWig
muscle-of-back	Other	DHS	101D	0.016	298	Moore2020	hg38	https://www.encodeproject.org/files/ENCFF997ASP/@@download/ENCFF997ASP.bigWig
forebrain-ein2	Brain	scATAC	postnatal	0.016	299	Preissl2018	mm10	http://epigenomics.sdsc.edu/spreissl/Forebrain_Cluster/cluster_p0_9.bam.bw
lung	Other	DHS	108D	0.016	300	Moore2020	hg38	https://www.encodeproject.org/files/ENCFF754JLV/@@download/ENCFF754JLV.bigWig
muscle-of-leg	Other	DHS	96D	0.016	301	Moore2020	hg38	https://www.encodeproject.org/files/ENCFF639FLQ/@@download/ENCFF639FLQ.bigWig
embryonic-facial-prominence	Face-limb	DHS	e13.5-e14.5	0.016	302	Moore2020	mm10	https://www.encodeproject.org/files/ENCFF120FLV/@@download/ENCFF120FLV.bigWig
right-kidney	Kidney	DHS	117D	0.016	303	Moore2020	hg38	https://www.encodeproject.org/files/ENCFF026EJC/@@download/ENCFF026EJC.bigWig
left-kidney	Kidney	DHS	110D	0.016	304	Moore2020	hg38	https://www.encodeproject.org/files/ENCFF014GON/@@download/ENCFF014GON.bigWig
left-renal-pelvis	Kidney	DHS	105D	0.016	305	Moore2020	hg38	https://www.encodeproject.org/files/ENCFF459MYY/@@download/ENCFF459MYY.bigWig
adipose	Other	DHS	NA	0.015	306	Moore2020	hg38	https://www.encodeproject.org/files/ENCFF776FME/@@download/ENCFF776FME.bigWig
muscle-of-arm	Other	DHS	115D	0.015	307	Moore2020	hg38	https://www.encodeproject.org/files/ENCFF636XBE/@@download/ENCFF636XBE.bigWig
forebrain-ein2	Brain	scATAC	e13.5-e14.5	0.015	308	Preissl2018	mm10	http://epigenomics.sdsc.edu/spreissl/Forebrain_Cluster/cluster_e13.5_9.bam.bw
muscle-of-leg	Other	DHS	85D	0.015	309	Moore2020	hg38	https://www.encodeproject.org/files/ENCFF478TKF/@@download/ENCFF478TKF.bigWig
forebrain-rg4	Brain	scATAC	e11.5	0.015	310	Preissl2018	mm10	http://epigenomics.sdsc.edu/spreissl/Forebrain_Cluster/cluster_e11.5_8.bam.bw
forebrain-rg4	Brain	scATAC	e12.5	0.014	311	Preissl2018	mm10	http://epigenomics.sdsc.edu/spreissl/Forebrain_Cluster/cluster_e12.5_8.bam.bw
forebrain-rg2	Brain	scATAC	e12.5	0.013	312	Preissl2018	mm10	http://epigenomics.sdsc.edu/spreissl/Forebrain_Cluster/cluster_e12.5_6.bam.bw
muscle-of-arm	Other	DHS	101D	0.013	313	Moore2020	hg38	https://www.encodeproject.org/files/ENCFF677VFH/@@download/ENCFF677VFH.bigWig
heart	Heart	DHS	96D	0.012	314	Moore2020	hg38	https://www.encodeproject.org/files/ENCFF881ZMX/@@download/ENCFF881ZMX.bigWig
muscle-of-trunk	Other	DHS	113D	0.012	315	Moore2020	hg38	https://www.encodeproject.org/files/ENCFF959ITI/@@download/ENCFF959ITI.bigWig
placenta	Placenta	DHS	18W;17.1W	0.012	316	Moore2020	hg38	https://www.encodeproject.org/files/ENCFF873HGN/@@download/ENCFF873HGN.bigWig
placenta	Placenta	DHS	105D	0.011	317	Moore2020	hg38	https://www.encodeproject.org/files/ENCFF954ZUR/@@download/ENCFF954ZUR.bigWig
cerebellum-gaba-dn-diff	Brain	scATAC	prenatal	0.011	318	Sarropoulos2021	mm10	https://data.kaessmannlab.org/mouse_cereb_atac/precise_cellType/GABA_DN_diff.bw
forebrain-ein2	Brain	scATAC	e15.5-e16.5	0.011	319	Preissl2018	mm10	http://epigenomics.sdsc.edu/spreissl/Forebrain_Cluster/cluster_e15.5_9.bam.bw
renal-cortex-interstitium	Kidney	DHS	108D	0.01	320	Moore2020	hg38	https://www.encodeproject.org/files/ENCFF162BFA/@@download/ENCFF162BFA.bigWig
forebrain-rg1	Brain	scATAC	e11.5	0.01	321	Preissl2018	mm10	http://epigenomics.sdsc.edu/spreissl/Forebrain_Cluster/cluster_e11.5_2.bam.bw
forebrain-eex1	Brain	scATAC	e15.5-e16.5	0.01	322	Preissl2018	mm10	http://epigenomics.sdsc.edu/spreissl/Forebrain_Cluster/cluster_e16.5_5.bam.bw
muscle-of-arm	Other	DHS	104D	0.009	323	Moore2020	hg38	https://www.encodeproject.org/files/ENCFF652EOG/@@download/ENCFF652EOG.bigWig
muscle-of-arm	Other	DHS	105D	0.009	324	Moore2020	hg38	https://www.encodeproject.org/files/ENCFF681LTR/@@download/ENCFF681LTR.bigWig
face	Face-limb	DHS	CS13	0.009	325	Wilderman2018	hg19	impute_CS13-combined_DNase.pval.signal.bigWig
limb	Face-limb	DHS	e13.5-e14.5	0.009	326	Moore2020	mm10	https://www.encodeproject.org/files/ENCFF088QDE/@@download/ENCFF088QDE.bigWig
heart	Heart	DHS	147D	0.009	327	Moore2020	hg38	https://www.encodeproject.org/files/ENCFF118HQX/@@download/ENCFF118HQX.bigWig
stomach	Other	DHS	105D	0.009	328	Moore2020	hg38	https://www.encodeproject.org/files/ENCFF310NVD/@@download/ENCFF310NVD.bigWig
adrenal-gland	Other	DHS	108D	0.009	329	Moore2020	hg38	https://www.encodeproject.org/files/ENCFF438OIC/@@download/ENCFF438OIC.bigWig
placenta	Placenta	DHS	85D	0.009	330	Moore2020	hg38	https://www.encodeproject.org/files/ENCFF575CKN/@@download/ENCFF575CKN.bigWig
renal-pelvis	Kidney	DHS	96D	0.009	331	Moore2020	hg38	https://www.encodeproject.org/files/ENCFF674AFY/@@download/ENCFF674AFY.bigWig
cortex-ipc	Brain	scATAC	20w	0.009	332	Ziffra2020	hg38	https://cells-test.gi.ucsc.edu/cortex-atac/hub/pileups/AllPrimary_byCelltype_IPC.bw
forebrain-ein4	Brain	scATAC	e15.5-e16.5	0.009	333	Preissl2018	mm10	http://epigenomics.sdsc.edu/spreissl/Forebrain_Cluster/cluster_e15.5_11.bam.bw
placenta	Placenta	DHS	53D	0.008	334	Moore2020	hg38	https://www.encodeproject.org/files/ENCFF021DHC/@@download/ENCFF021DHC.bigWig
forebrain-rg4	Brain	scATAC	e13.5-e14.5	0.008	335	Preissl2018	mm10	http://epigenomics.sdsc.edu/spreissl/Forebrain_Cluster/cluster_e13.5_8.bam.bw
right-lung	Other	DHS	110D	0.008	336	Moore2020	hg38	https://www.encodeproject.org/files/ENCFF520RDT/@@download/ENCFF520RDT.bigWig
embryo	Other	DHS	e10	0.008	337	Moore2020	mm10	https://www.encodeproject.org/files/ENCFF689LNL/@@download/ENCFF689LNL.bigWig
kidney	Kidney	DHS	113D	0.008	338	Moore2020	hg38	https://www.encodeproject.org/files/ENCFF582XBN/@@download/ENCFF582XBN.bigWig
cortex-ulen	Brain	scATAC	20w	0.008	339	Ziffra2020	hg38	https://cells-test.gi.ucsc.edu/cortex-atac/hub/pileups/AllPrimary_byCelltype_ulEN.bw
cerebellum-progenitor-anteriorvz	Brain	scATAC	e11.5	0.007	340	Sarropoulos2021	mm10	https://data.kaessmannlab.org/mouse_cereb_atac/precise_cellType/Progenitor_anteriorVZ:e11.bw
face	Face-limb	DHS	CS14	0.007	341	Wilderman2018	hg19	impute_CS14-combined_DNase.pval.signal.bigWig
cerebellum-progenitor-anteriorvz	Brain	scATAC	e12.5	0.007	342	Sarropoulos2021	mm10	https://data.kaessmannlab.org/mouse_cereb_atac/precise_cellType/Progenitor_anteriorVZ:e12.bw
renal-pelvis	Kidney	DHS	113D	0.007	343	Moore2020	hg38	https://www.encodeproject.org/files/ENCFF688DWT/@@download/ENCFF688DWT.bigWig
kidney	Kidney	DHS	105D	0.007	344	Moore2020	hg38	https://www.encodeproject.org/files/ENCFF871RSM/@@download/ENCFF871RSM.bigWig
left-lung	Other	DHS	113D	0.007	345	Moore2020	hg38	https://www.encodeproject.org/files/ENCFF636WJT/@@download/ENCFF636WJT.bigWig
muscle-of-arm	Other	DHS	113D	0.007	346	Moore2020	hg38	https://www.encodeproject.org/files/ENCFF935RUX/@@download/ENCFF935RUX.bigWig
muscle-of-leg	Other	DHS	127D	0.007	347	Moore2020	hg38	https://www.encodeproject.org/files/ENCFF392SWN/@@download/ENCFF392SWN.bigWig
left-renal-cortex-interstitium	Kidney	DHS	105D	0.007	348	Moore2020	hg38	https://www.encodeproject.org/files/ENCFF004BYH/@@download/ENCFF004BYH.bigWig
stomach	Other	DHS	108D	0.007	349	Moore2020	hg38	https://www.encodeproject.org/files/ENCFF361HOE/@@download/ENCFF361HOE.bigWig
forebrain-rg3	Brain	scATAC	e13.5-e14.5	0.007	350	Preissl2018	mm10	http://epigenomics.sdsc.edu/spreissl/Forebrain_Cluster/cluster_e14.5_1.bam.bw
heart	Heart	DHS	CS17	0.007	351	VanOudenhove2020	hg19	12331_DNase.imputed.bigWig
face	Face-limb	DHS	10w	0.006	352	Wilderman2018	hg19	impute_F2-N2108_DNase.pval.signal.bigWig
embryo	Other	DHS	e11.5	0.006	353	Moore2020	mm10	https://www.encodeproject.org/files/ENCFF471MZE/@@download/ENCFF471MZE.bigWig
left-kidney	Kidney	DHS	87D	0.006	354	Moore2020	hg38	https://www.encodeproject.org/files/ENCFF632IWJ/@@download/ENCFF632IWJ.bigWig
left-kidney	Kidney	DHS	91D;59D	0.006	355	Moore2020	hg38	https://www.encodeproject.org/files/ENCFF987CJK/@@download/ENCFF987CJK.bigWig
left-renal-cortex-interstitium	Kidney	DHS	120D	0.006	356	Moore2020	hg38	https://www.encodeproject.org/files/ENCFF335CQE/@@download/ENCFF335CQE.bigWig
placenta	Placenta	DHS	40.6W;39W	0.006	357	Moore2020	hg38	https://www.encodeproject.org/files/ENCFF325MYZ/@@download/ENCFF325MYZ.bigWig
forebrain-eex2	Brain	scATAC	e15.5-e16.5	0.006	358	Preissl2018	mm10	http://epigenomics.sdsc.edu/spreissl/Forebrain_Cluster/cluster_e15.5_7.bam.bw
right-kidney	Kidney	DHS	87D	0.005	359	Moore2020	hg38	https://www.encodeproject.org/files/ENCFF833OSP/@@download/ENCFF833OSP.bigWig
heart	Heart	DHS	CS17	0.004	360	VanOudenhove2020	hg19	12291_DNase.imputed.bigWig
cortex-endomural	Other	scATAC	20w	0.004	361	Ziffra2020	hg38	https://cells-test.gi.ucsc.edu/cortex-atac/hub/pileups/AllPrimary_byCelltype_EndoMural.bw
forebrain-rg1	Brain	scATAC	e13.5-e14.5	0.004	362	Preissl2018	mm10	http://epigenomics.sdsc.edu/spreissl/Forebrain_Cluster/cluster_e13.5_2.bam.bw
cerebellum-gc-diff-prenatal	Brain	scATAC	prenatal	0.004	363	Sarropoulos2021	mm10	https://data.kaessmannlab.org/mouse_cereb_atac/precise_cellType/GC_diff_prenatal.bw
left-kidney	Kidney	DHS	96D	0.004	364	Moore2020	hg38	https://www.encodeproject.org/files/ENCFF821MFF/@@download/ENCFF821MFF.bigWig
muscle-of-back	Other	DHS	113D	0.004	365	Moore2020	hg38	https://www.encodeproject.org/files/ENCFF489HQO/@@download/ENCFF489HQO.bigWig
thymus	Other	DHS	108D	0.004	366	Moore2020	hg38	https://www.encodeproject.org/files/ENCFF981ZHS/@@download/ENCFF981ZHS.bigWig
large-intestine	Other	DHS	103D	0.003	367	Moore2020	hg38	https://www.encodeproject.org/files/ENCFF766GDO/@@download/ENCFF766GDO.bigWig
heart-left-ventricle	Heart	DHS	101D;103D	0.003	368	Moore2020	hg38	https://www.encodeproject.org/files/ENCFF414OIM/@@download/ENCFF414OIM.bigWig
stomach	Other	DHS	121D	0.003	369	Moore2020	hg38	https://www.encodeproject.org/files/ENCFF358UVV/@@download/ENCFF358UVV.bigWig
heart	Heart	DHS	CS20	0.002	370	VanOudenhove2020	hg19	12451_DNase.imputed.bigWig
heart	Heart	DHS	98D;116D	0.002	371	Moore2020	hg38	https://www.encodeproject.org/files/ENCFF147PNW/@@download/ENCFF147PNW.bigWig
kidney	Kidney	DHS	122D	0.002	372	Moore2020	hg38	https://www.encodeproject.org/files/ENCFF782MNA/@@download/ENCFF782MNA.bigWig
face	Face-limb	DHS	CS17	0.002	373	Wilderman2018	hg19	impute_CS17-combined_DNase.pval.signal.bigWig
face	Face-limb	DHS	CS15	0.002	374	Wilderman2018	hg19	impute_CS15-combined_DNase.pval.signal.bigWig
forebrain-rg1	Brain	scATAC	e12.5	0.002	375	Preissl2018	mm10	http://epigenomics.sdsc.edu/spreissl/Forebrain_Cluster/cluster_e12.5_2.bam.bw
heart	Heart	DHS	CS16	0.002	376	VanOudenhove2020	hg19	12997_DNase.imputed.bigWig
eye-ganglion	Eye	scATAC	13w	0.001	377	Domcke2020	hg19	https://atlas.fredhutch.org/data/bbi/descartes/human_atac/bigwig/eye_ganglion_cells.bw
forebrain-eex1	Brain	scATAC	e13.5-e14.5	0.001	378	Preissl2018	mm10	http://epigenomics.sdsc.edu/spreissl/Forebrain_Cluster/cluster_e14.5_5.bam.bw
tongue	Other	DHS	59D;76D	0.001	379	Moore2020	hg38	https://www.encodeproject.org/files/ENCFF859XYE/@@download/ENCFF859XYE.bigWig
thymus	Other	DHS	147D	0.001	380	Moore2020	hg38	https://www.encodeproject.org/files/ENCFF783ZKX/@@download/ENCFF783ZKX.bigWig
cerebellum-interneuron-early	Brain	scATAC	prenatal	0	381	Sarropoulos2021	mm10	https://data.kaessmannlab.org/mouse_cereb_atac/precise_cellType/Interneuron_early.bw
cerebrum-cerebrum-unknown.3	Brain	scATAC	16w	0	382	Domcke2020	hg19	https://atlas.fredhutch.org/data/bbi/descartes/human_atac/bigwig/cerebrum_cerebrum_unknown.3.bw
tongue	Other	DHS	72D	0	383	Moore2020	hg38	https://www.encodeproject.org/files/ENCFF969WDE/@@download/ENCFF969WDE.bigWig
forebrain-eex1	Brain	scATAC	e13.5-e14.5	0	384	Preissl2018	mm10	http://epigenomics.sdsc.edu/spreissl/Forebrain_Cluster/cluster_e13.5_5.bam.bw
heart	Heart	DHS	CS19	-0.001	385	VanOudenhove2020	hg19	12135_DNase.imputed.bigWig
muscle-of-back	Other	DHS	105D	-0.001	386	Moore2020	hg38	https://www.encodeproject.org/files/ENCFF619PMY/@@download/ENCFF619PMY.bigWig
cerebellum-gc-mature-p4p7	Brain	scATAC	postnatal	-0.001	387	Sarropoulos2021	mm10	https://data.kaessmannlab.org/mouse_cereb_atac/precise_cellType/GC_mature_P4P7.bw
cerebellum-progenitor-uncommitted	Brain	scATAC	e12.5	-0.002	388	Sarropoulos2021	mm10	https://data.kaessmannlab.org/mouse_cereb_atac/precise_cellType/Progenitor_uncommitted:e12.bw
muscle-of-trunk	Other	DHS	121D	-0.002	389	Moore2020	hg38	https://www.encodeproject.org/files/ENCFF324DLM/@@download/ENCFF324DLM.bigWig
heart-right-ventricle	Heart	DHS	101D	-0.002	390	Moore2020	hg38	https://www.encodeproject.org/files/ENCFF474XSX/@@download/ENCFF474XSX.bigWig
heart	Heart	DHS	CS18	-0.003	391	VanOudenhove2020	hg19	12059_DNase.imputed.bigWig
cerebellum-progenitor-rl	Brain	scATAC	e11.5	-0.003	392	Sarropoulos2021	mm10	https://data.kaessmannlab.org/mouse_cereb_atac/precise_cellType/Progenitor_RL:e11.bw
heart	Heart	ATAC	10w	-0.003	393	Spurrell2019	hg19	pcw10_12522_heart_atac.hg19.uu.sort.ext.rpm.bw
cerebellum-astrocytes	Other	scATAC	15w	-0.003	394	Domcke2020	hg19	https://atlas.fredhutch.org/data/bbi/descartes/human_atac/bigwig/cerebellum_astrocytes.bw
left-lung	Other	DHS	105D	-0.003	395	Moore2020	hg38	https://www.encodeproject.org/files/ENCFF347LRJ/@@download/ENCFF347LRJ.bigWig
adrenal-chromaffin	Other	scATAC	16w	-0.003	396	Domcke2020	hg19	https://atlas.fredhutch.org/data/bbi/descartes/human_atac/bigwig/adrenal_chromaffin_cells.bw
muscle-of-back	Other	DHS	96D	-0.003	397	Moore2020	hg38	https://www.encodeproject.org/files/ENCFF149XYF/@@download/ENCFF149XYF.bigWig
forebrain-rg2	Brain	scATAC	e13.5-e14.5	-0.003	398	Preissl2018	mm10	http://epigenomics.sdsc.edu/spreissl/Forebrain_Cluster/cluster_e14.5_6.bam.bw
heart	Heart	DHS	CS19	-0.004	399	VanOudenhove2020	hg19	11914_DNase.imputed.bigWig
renal-cortex-interstitium	Kidney	DHS	96D	-0.004	400	Moore2020	hg38	https://www.encodeproject.org/files/ENCFF157MKL/@@download/ENCFF157MKL.bigWig
embryo	Other	DHS	e11	-0.004	401	Moore2020	mm10	https://www.encodeproject.org/files/ENCFF563SVF/@@download/ENCFF563SVF.bigWig
cerebellum-progenitor-rl	Brain	scATAC	e12.5	-0.004	402	Sarropoulos2021	mm10	https://data.kaessmannlab.org/mouse_cereb_atac/precise_cellType/Progenitor_RL:e12.bw
right-kidney	Kidney	DHS	107D	-0.004	403	Moore2020	hg38	https://www.encodeproject.org/files/ENCFF190UQR/@@download/ENCFF190UQR.bigWig
pancreas-islet-endocrine	Other	scATAC	16w	-0.004	404	Domcke2020	hg19	https://atlas.fredhutch.org/data/bbi/descartes/human_atac/bigwig/pancreas_islet_endocrine_cells.bw
forebrain-rg4	Brain	scATAC	e15.5-e16.5	-0.004	405	Preissl2018	mm10	http://epigenomics.sdsc.edu/spreissl/Forebrain_Cluster/cluster_e16.5_8.bam.bw
cerebellum-progenitor-isthmic	Brain	scATAC	e11.5	-0.004	406	Sarropoulos2021	mm10	https://data.kaessmannlab.org/mouse_cereb_atac/precise_cellType/Progenitor_isthmic:e11.bw
forelimb-bud	Face-limb	DHS	e11.5	-0.004	407	Moore2020	mm10	https://www.encodeproject.org/files/ENCFF727JOB/@@download/ENCFF727JOB.bigWig
forebrain-rg4	Brain	scATAC	e13.5-e14.5	-0.005	408	Preissl2018	mm10	http://epigenomics.sdsc.edu/spreissl/Forebrain_Cluster/cluster_e14.5_8.bam.bw
forebrain-eex1	Brain	scATAC	e15.5-e16.5	-0.005	409	Preissl2018	mm10	http://epigenomics.sdsc.edu/spreissl/Forebrain_Cluster/cluster_e15.5_5.bam.bw
large-intestine	Other	DHS	91D	-0.005	410	Moore2020	hg38	https://www.encodeproject.org/files/ENCFF276JCL/@@download/ENCFF276JCL.bigWig
forebrain-rg3	Brain	scATAC	e11.5	-0.005	411	Preissl2018	mm10	http://epigenomics.sdsc.edu/spreissl/Forebrain_Cluster/cluster_e11.5_1.bam.bw
renal-pelvis	Kidney	DHS	96D	-0.005	412	Moore2020	hg38	https://www.encodeproject.org/files/ENCFF951RTD/@@download/ENCFF951RTD.bigWig
stomach	Other	DHS	101D	-0.005	413	Moore2020	hg38	https://www.encodeproject.org/files/ENCFF427IFI/@@download/ENCFF427IFI.bigWig
left-lung	Other	DHS	91D	-0.005	414	Moore2020	hg38	https://www.encodeproject.org/files/ENCFF703UBP/@@download/ENCFF703UBP.bigWig
cerebellum-progenitor-isthmic	Brain	scATAC	e12.5	-0.006	415	Sarropoulos2021	mm10	https://data.kaessmannlab.org/mouse_cereb_atac/precise_cellType/Progenitor_isthmic:e12.bw
left-cardiac-atrium	Heart	DHS	101D	-0.006	416	Moore2020	hg38	https://www.encodeproject.org/files/ENCFF584XQY/@@download/ENCFF584XQY.bigWig
cerebellum-ubc-diff	Brain	scATAC	prenatal	-0.006	417	Sarropoulos2021	mm10	https://data.kaessmannlab.org/mouse_cereb_atac/precise_cellType/UBC_diff.bw
cortex-rg	Brain	scATAC	20w	-0.006	418	Ziffra2020	hg38	https://cells-test.gi.ucsc.edu/cortex-atac/hub/pileups/AllPrimary_byCelltype_RG.bw
cerebellum-progenitor-vz	Brain	scATAC	e10.5	-0.006	419	Sarropoulos2021	mm10	https://data.kaessmannlab.org/mouse_cereb_atac/precise_cellType/Progenitor_VZ:e10.bw
heart	Heart	DHS	CS20	-0.006	420	VanOudenhove2020	hg19	12448_DNase.imputed.bigWig
cerebellum-progenitor-uncommitted	Brain	scATAC	e11.5	-0.007	421	Sarropoulos2021	mm10	https://data.kaessmannlab.org/mouse_cereb_atac/precise_cellType/Progenitor_uncommitted:e11.bw
testis	Other	DHS	Pooled	-0.007	422	Moore2020	hg38	https://www.encodeproject.org/files/ENCFF047EHA/@@download/ENCFF047EHA.bigWig
heart	Heart	DHS	CS14	-0.007	423	VanOudenhove2020	hg19	12408_DNase.imputed.bigWig
placenta	Placenta	DHS	85D	-0.007	424	Moore2020	hg38	https://www.encodeproject.org/files/ENCFF297HLF/@@download/ENCFF297HLF.bigWig
left-lung	Other	DHS	96D	-0.007	425	Moore2020	hg38	https://www.encodeproject.org/files/ENCFF427YCR/@@download/ENCFF427YCR.bigWig
kidney	Kidney	DHS	105D	-0.007	426	Moore2020	hg38	https://www.encodeproject.org/files/ENCFF270KWP/@@download/ENCFF270KWP.bigWig
cerebellum-gc-diff-p14	Brain	scATAC	postnatal	-0.008	427	Sarropoulos2021	mm10	https://data.kaessmannlab.org/mouse_cereb_atac/precise_cellType/GC_diff_P14.bw
heart	Heart	DHS	CS18	-0.008	428	VanOudenhove2020	hg19	12456_DNase.imputed.bigWig
right-lung	Other	DHS	98D	-0.008	429	Moore2020	hg38	https://www.encodeproject.org/files/ENCFF785AVA/@@download/ENCFF785AVA.bigWig
renal-cortex-interstitium	Kidney	DHS	96D	-0.008	430	Moore2020	hg38	https://www.encodeproject.org/files/ENCFF926QWS/@@download/ENCFF926QWS.bigWig
heart	Heart	DHS	120D	-0.008	431	Moore2020	hg38	https://www.encodeproject.org/files/ENCFF238VZG/@@download/ENCFF238VZG.bigWig
heart	Heart	DHS	CS14	-0.009	432	VanOudenhove2020	hg19	14135_DNase.imputed.bigWig
eye-horizontal-cells-amacrine-cells-unsure	Eye	scATAC	13w	-0.009	433	Domcke2020	hg19	https://atlas.fredhutch.org/data/bbi/descartes/human_atac/bigwig/eye_horizontal_cells-amacrine_cells_unsure.bw
embryonic-facial-prominence	Face-limb	ATAC	e11.5	-0.009	434	Gorkin2020	mm10	https://www.encodeproject.org/files/ENCFF788BFR/@@download/ENCFF788BFR.bigWig
left-kidney	Kidney	DHS	115D	-0.009	435	Moore2020	hg38	https://www.encodeproject.org/files/ENCFF490DLI/@@download/ENCFF490DLI.bigWig
cerebellum-progenitor-anteriorvz	Brain	scATAC	e10.5	-0.009	436	Sarropoulos2021	mm10	https://data.kaessmannlab.org/mouse_cereb_atac/precise_cellType/Progenitor_anteriorVZ:e10.bw
large-intestine	Other	DHS	113D	-0.009	437	Moore2020	hg38	https://www.encodeproject.org/files/ENCFF678ZGR/@@download/ENCFF678ZGR.bigWig
heart	Heart	DHS	CS16	-0.01	438	VanOudenhove2020	hg19	14315_DNase.imputed.bigWig
heart	Heart	DHS	CS21	-0.01	439	VanOudenhove2020	hg19	11849_DNase.imputed.bigWig
heart	Heart	DHS	110D	-0.01	440	Moore2020	hg38	https://www.encodeproject.org/files/ENCFF925KAJ/@@download/ENCFF925KAJ.bigWig
heart	Heart	DHS	CS23	-0.01	441	VanOudenhove2020	hg19	12151_DNase.imputed.bigWig
left-lung	Other	DHS	115D	-0.011	442	Moore2020	hg38	https://www.encodeproject.org/files/ENCFF799EDE/@@download/ENCFF799EDE.bigWig
hindlimb-muscle	Other	DHS	120D	-0.011	443	Moore2020	hg38	https://www.encodeproject.org/files/ENCFF641EOS/@@download/ENCFF641EOS.bigWig
right-lung	Other	DHS	117D	-0.011	444	Moore2020	hg38	https://www.encodeproject.org/files/ENCFF543JQI/@@download/ENCFF543JQI.bigWig
right-lung	Other	DHS	91D	-0.011	445	Moore2020	hg38	https://www.encodeproject.org/files/ENCFF962DKE/@@download/ENCFF962DKE.bigWig
forebrain-rg1	Brain	scATAC	e15.5-e16.5	-0.011	446	Preissl2018	mm10	http://epigenomics.sdsc.edu/spreissl/Forebrain_Cluster/cluster_e15.5_2.bam.bw
heart	Heart	DHS	CS23	-0.011	447	VanOudenhove2020	hg19	12058_DNase.imputed.bigWig
cerebellum-progenitor-vz	Brain	scATAC	e11.5	-0.012	448	Sarropoulos2021	mm10	https://data.kaessmannlab.org/mouse_cereb_atac/precise_cellType/Progenitor_VZ:e11.bw
cerebellum-progenitor-bipotent-e13-p07	Brain	scATAC	e13.5-e14.5	-0.012	449	Sarropoulos2021	mm10	https://data.kaessmannlab.org/mouse_cereb_atac/precise_cellType/Progenitor_bipotent:e13-P07.bw
cerebellum-parabrachial-isthmic-diff	Brain	scATAC	prenatal	-0.012	450	Sarropoulos2021	mm10	https://data.kaessmannlab.org/mouse_cereb_atac/precise_cellType/Parabrachial_isthmic_diff.bw
heart	Heart	DHS	80D	-0.013	451	Moore2020	hg38	https://www.encodeproject.org/files/ENCFF091JLU/@@download/ENCFF091JLU.bigWig
heart	Heart	DHS	CS21	-0.013	452	VanOudenhove2020	hg19	12093_DNase.imputed.bigWig
forebrain-rg2	Brain	scATAC	e13.5-e14.5	-0.013	453	Preissl2018	mm10	http://epigenomics.sdsc.edu/spreissl/Forebrain_Cluster/cluster_e13.5_6.bam.bw
embryonic-facial-prominence	Face-limb	ATAC	e13.5-e14.5	-0.013	454	Gorkin2020	mm10	https://www.encodeproject.org/files/ENCFF395ICT/@@download/ENCFF395ICT.bigWig
muscle-of-back	Other	DHS	91D	-0.014	455	Moore2020	hg38	https://www.encodeproject.org/files/ENCFF655ADL/@@download/ENCFF655ADL.bigWig
placenta	Placenta	DHS	23.6W	-0.014	456	Moore2020	hg38	https://www.encodeproject.org/files/ENCFF597FNR/@@download/ENCFF597FNR.bigWig
stomach	Other	DHS	98D	-0.014	457	Moore2020	hg38	https://www.encodeproject.org/files/ENCFF555JIC/@@download/ENCFF555JIC.bigWig
large-intestine	Other	DHS	105D	-0.014	458	Moore2020	hg38	https://www.encodeproject.org/files/ENCFF245XIJ/@@download/ENCFF245XIJ.bigWig
stomach	Other	DHS	96D	-0.014	459	Moore2020	hg38	https://www.encodeproject.org/files/ENCFF827PXJ/@@download/ENCFF827PXJ.bigWig
heart	Heart	DHS	105D	-0.015	460	Moore2020	hg38	https://www.encodeproject.org/files/ENCFF524ELS/@@download/ENCFF524ELS.bigWig
lung	Other	DHS	e13.5-e14.5	-0.015	461	Moore2020	mm10	https://www.encodeproject.org/files/ENCFF616XIK/@@download/ENCFF616XIK.bigWig
forebrain-rg3	Brain	scATAC	e15.5-e16.5	-0.015	462	Preissl2018	mm10	http://epigenomics.sdsc.edu/spreissl/Forebrain_Cluster/cluster_e15.5_1.bam.bw
face	Face-limb	DHS	CS20	-0.015	463	Wilderman2018	hg19	impute_CS20-12104_DNase.pval.signal.bigWig
stomach-ens-neurons-unsure	Other	scATAC	15w	-0.015	464	Domcke2020	hg19	https://atlas.fredhutch.org/data/bbi/descartes/human_atac/bigwig/stomach_ens_neurons_unsure.bw
heart-left-ventricle	Heart	DHS	136D	-0.015	465	Moore2020	hg38	https://www.encodeproject.org/files/ENCFF099PUP/@@download/ENCFF099PUP.bigWig
cerebellum-progenitor-rl-e13-p07	Brain	scATAC	e13.5-e14.5	-0.016	466	Sarropoulos2021	mm10	https://data.kaessmannlab.org/mouse_cereb_atac/precise_cellType/Progenitor_RL:e13-P07.bw
cerebellum-progenitor-gliogenic-e13-p07	Brain	scATAC	e13.5-e14.5	-0.016	467	Sarropoulos2021	mm10	https://data.kaessmannlab.org/mouse_cereb_atac/precise_cellType/Progenitor_gliogenic:e13-P07.bw
large-intestine	Other	DHS	98D	-0.016	468	Moore2020	hg38	https://www.encodeproject.org/files/ENCFF988XLP/@@download/ENCFF988XLP.bigWig
heart	Heart	DHS	91D	-0.016	469	Moore2020	hg38	https://www.encodeproject.org/files/ENCFF411RQS/@@download/ENCFF411RQS.bigWig
heart	Heart	DHS	103D	-0.017	470	Moore2020	hg38	https://www.encodeproject.org/files/ENCFF379QDO/@@download/ENCFF379QDO.bigWig
left-lung	Other	DHS	107D	-0.017	471	Moore2020	hg38	https://www.encodeproject.org/files/ENCFF286GRJ/@@download/ENCFF286GRJ.bigWig
cerebellum-progenitor-vz	Brain	scATAC	e12.5	-0.017	472	Sarropoulos2021	mm10	https://data.kaessmannlab.org/mouse_cereb_atac/precise_cellType/Progenitor_VZ:e12.bw
placenta	Placenta	DHS	108D	-0.017	473	Moore2020	hg38	https://www.encodeproject.org/files/ENCFF471IFY/@@download/ENCFF471IFY.bigWig
forebrain-eac	Other	scATAC	e15.5-e16.5	-0.018	474	Preissl2018	mm10	http://epigenomics.sdsc.edu/spreissl/Forebrain_Cluster/cluster_e16.5_12.bam.bw
heart-vascular-endothelial	Heart	scATAC	16w	-0.018	475	Domcke2020	hg19	https://atlas.fredhutch.org/data/bbi/descartes/human_atac/bigwig/heart_vascular_endothelial_cells.bw
muscle-of-arm	Other	DHS	120D	-0.018	476	Moore2020	hg38	https://www.encodeproject.org/files/ENCFF346VKE/@@download/ENCFF346VKE.bigWig
renal-cortex-interstitium	Kidney	DHS	97D	-0.019	477	Moore2020	hg38	https://www.encodeproject.org/files/ENCFF243WKL/@@download/ENCFF243WKL.bigWig
cerebellum-progenitor-rl	Brain	scATAC	e10.5	-0.019	478	Sarropoulos2021	mm10	https://data.kaessmannlab.org/mouse_cereb_atac/precise_cellType/Progenitor_RL:e10.bw
forebrain-eac	Other	scATAC	e13.5-e14.5	-0.02	479	Preissl2018	mm10	http://epigenomics.sdsc.edu/spreissl/Forebrain_Cluster/cluster_e14.5_12.bam.bw
cerebellum-interneuron-late	Brain	scATAC	prenatal	-0.02	480	Sarropoulos2021	mm10	https://data.kaessmannlab.org/mouse_cereb_atac/precise_cellType/Interneuron_late.bw
cortex-astrooligo	Other	scATAC	20w	-0.02	481	Ziffra2020	hg38	https://cells-test.gi.ucsc.edu/cortex-atac/hub/pileups/AllPrimary_byCelltype_AstroOligo.bw
cerebellum-gc-diff-p4p7	Brain	scATAC	postnatal	-0.02	482	Sarropoulos2021	mm10	https://data.kaessmannlab.org/mouse_cereb_atac/precise_cellType/GC_diff_P4P7.bw
thymus	Other	DHS	108D	-0.02	483	Moore2020	hg38	https://www.encodeproject.org/files/ENCFF619PTY/@@download/ENCFF619PTY.bigWig
cerebellum-progenitor-uncommitted	Brain	scATAC	e10.5	-0.02	484	Sarropoulos2021	mm10	https://data.kaessmannlab.org/mouse_cereb_atac/precise_cellType/Progenitor_uncommitted:e10.bw
adrenal-sympathoblasts	Other	scATAC	16w	-0.021	485	Domcke2020	hg19	https://atlas.fredhutch.org/data/bbi/descartes/human_atac/bigwig/adrenal_sympathoblasts.bw
heart	Heart	DHS	110D	-0.021	486	Moore2020	hg38	https://www.encodeproject.org/files/ENCFF429LHD/@@download/ENCFF429LHD.bigWig
small-intestine	Other	DHS	120D	-0.021	487	Moore2020	hg38	https://www.encodeproject.org/files/ENCFF820HMC/@@download/ENCFF820HMC.bigWig
thymus	Other	DHS	104D	-0.022	488	Moore2020	hg38	https://www.encodeproject.org/files/ENCFF172TVE/@@download/ENCFF172TVE.bigWig
limb	Face-limb	ATAC	e13.5-e14.5	-0.022	489	Gorkin2020	mm10	https://www.encodeproject.org/files/ENCFF527PDO/@@download/ENCFF527PDO.bigWig
cerebrum-vascular-endothelial	Other	scATAC	16w	-0.023	490	Domcke2020	hg19	https://atlas.fredhutch.org/data/bbi/descartes/human_atac/bigwig/cerebrum_vascular_endothelial_cells.bw
large-intestine	Other	DHS	105D	-0.023	491	Moore2020	hg38	https://www.encodeproject.org/files/ENCFF700ODC/@@download/ENCFF700ODC.bigWig
intestine-ens-neurons	Other	scATAC	16w	-0.023	492	Domcke2020	hg19	https://atlas.fredhutch.org/data/bbi/descartes/human_atac/bigwig/intestine_ens_neurons.bw
small-intestine	Other	DHS	107D	-0.023	493	Moore2020	hg38	https://www.encodeproject.org/files/ENCFF954WCZ/@@download/ENCFF954WCZ.bigWig
small-intestine	Other	DHS	87D	-0.023	494	Moore2020	hg38	https://www.encodeproject.org/files/ENCFF720KHC/@@download/ENCFF720KHC.bigWig
adrenal-gland	Other	DHS	108D	-0.024	495	Moore2020	hg38	https://www.encodeproject.org/files/ENCFF379NJY/@@download/ENCFF379NJY.bigWig
large-intestine	Other	DHS	108D	-0.024	496	Moore2020	hg38	https://www.encodeproject.org/files/ENCFF451GMR/@@download/ENCFF451GMR.bigWig
cerebellum-ubc-mature	Brain	scATAC	prenatal	-0.024	497	Sarropoulos2021	mm10	https://data.kaessmannlab.org/mouse_cereb_atac/precise_cellType/UBC_mature.bw
thymus	Other	DHS	113D	-0.024	498	Moore2020	hg38	https://www.encodeproject.org/files/ENCFF203ACG/@@download/ENCFF203ACG.bigWig
stomach	Other	DHS	96D	-0.024	499	Moore2020	hg38	https://www.encodeproject.org/files/ENCFF633SRN/@@download/ENCFF633SRN.bigWig
renal-pelvis	Kidney	DHS	91D	-0.025	500	Moore2020	hg38	https://www.encodeproject.org/files/ENCFF705DDM/@@download/ENCFF705DDM.bigWig
hindbrain	Brain	DHS	e11.5	-0.025	501	Moore2020	mm10	https://www.encodeproject.org/files/ENCFF609ATS/@@download/ENCFF609ATS.bigWig
forebrain-eex1	Brain	scATAC	postnatal	-0.025	502	Preissl2018	mm10	http://epigenomics.sdsc.edu/spreissl/Forebrain_Cluster/cluster_p0_5.bam.bw
heart-stromal	Heart	scATAC	16w	-0.025	503	Domcke2020	hg19	https://atlas.fredhutch.org/data/bbi/descartes/human_atac/bigwig/heart_stromal_cells.bw
cortex-microglia	Other	scATAC	20w	-0.026	504	Ziffra2020	hg38	https://cells-test.gi.ucsc.edu/cortex-atac/hub/pileups/AllPrimary_byCelltype_Microglia.bw
forebrain-rg2	Brain	scATAC	e15.5-e16.5	-0.026	505	Preissl2018	mm10	http://epigenomics.sdsc.edu/spreissl/Forebrain_Cluster/cluster_e15.5_6.bam.bw
cerebellum-progenitor-isthmic-e13-p07	Brain	scATAC	e13.5-e14.5	-0.027	506	Sarropoulos2021	mm10	https://data.kaessmannlab.org/mouse_cereb_atac/precise_cellType/Progenitor_isthmic:e13-P07.bw
forebrain-rg2	Brain	scATAC	e15.5-e16.5	-0.028	507	Preissl2018	mm10	http://epigenomics.sdsc.edu/spreissl/Forebrain_Cluster/cluster_e16.5_6.bam.bw
right-lung	Other	DHS	107D	-0.028	508	Moore2020	hg38	https://www.encodeproject.org/files/ENCFF674YCS/@@download/ENCFF674YCS.bigWig
cerebellum-progenitor-isthmic	Brain	scATAC	e10.5	-0.028	509	Sarropoulos2021	mm10	https://data.kaessmannlab.org/mouse_cereb_atac/precise_cellType/Progenitor_isthmic:e10.bw
right-renal-pelvis	Kidney	DHS	105D	-0.028	510	Moore2020	hg38	https://www.encodeproject.org/files/ENCFF678PNT/@@download/ENCFF678PNT.bigWig
large-intestine	Other	DHS	115D	-0.028	511	Moore2020	hg38	https://www.encodeproject.org/files/ENCFF995LSG/@@download/ENCFF995LSG.bigWig
small-intestine	Other	DHS	98D	-0.029	512	Moore2020	hg38	https://www.encodeproject.org/files/ENCFF718WZF/@@download/ENCFF718WZF.bigWig
cerebellum-interneuron-diff	Brain	scATAC	prenatal	-0.029	513	Sarropoulos2021	mm10	https://data.kaessmannlab.org/mouse_cereb_atac/precise_cellType/Interneuron_diff.bw
heart-smooth-muscle	Heart	scATAC	16w	-0.029	514	Domcke2020	hg19	https://atlas.fredhutch.org/data/bbi/descartes/human_atac/bigwig/heart_smooth_muscle_cells.bw
small-intestine	Other	DHS	91D	-0.029	515	Moore2020	hg38	https://www.encodeproject.org/files/ENCFF894JGX/@@download/ENCFF894JGX.bigWig
placenta	Placenta	DHS	113D	-0.029	516	Moore2020	hg38	https://www.encodeproject.org/files/ENCFF436GJG/@@download/ENCFF436GJG.bigWig
forebrain-rg4	Brain	scATAC	e15.5-e16.5	-0.029	517	Preissl2018	mm10	http://epigenomics.sdsc.edu/spreissl/Forebrain_Cluster/cluster_e15.5_8.bam.bw
cerebrum-astrocytes	Other	scATAC	16w	-0.03	518	Domcke2020	hg19	https://atlas.fredhutch.org/data/bbi/descartes/human_atac/bigwig/cerebrum_astrocytes.bw
renal-pelvis	Kidney	DHS	105D	-0.03	519	Moore2020	hg38	https://www.encodeproject.org/files/ENCFF387JED/@@download/ENCFF387JED.bigWig
limb	Face-limb	ATAC	e13.5-e14.5	-0.031	520	Gorkin2020	mm10	https://www.encodeproject.org/files/ENCFF591DUQ/@@download/ENCFF591DUQ.bigWig
placenta	Placenta	DHS	91D	-0.031	521	Moore2020	hg38	https://www.encodeproject.org/files/ENCFF197KYO/@@download/ENCFF197KYO.bigWig
heart	Heart	ATAC	CS22	-0.032	522	Spurrell2019	hg19	cs22_11963_heart_atac.hg19.uu.sort.ext.rpm.bw
left-kidney	Kidney	DHS	107D	-0.032	523	Moore2020	hg38	https://www.encodeproject.org/files/ENCFF149REN/@@download/ENCFF149REN.bigWig
thymus	Other	DHS	113D	-0.032	524	Moore2020	hg38	https://www.encodeproject.org/files/ENCFF101MRT/@@download/ENCFF101MRT.bigWig
thymus	Other	DHS	98D	-0.033	525	Moore2020	hg38	https://www.encodeproject.org/files/ENCFF845WGL/@@download/ENCFF845WGL.bigWig
lung-neuroendocrine	Other	scATAC	16w	-0.035	526	Domcke2020	hg19	https://atlas.fredhutch.org/data/bbi/descartes/human_atac/bigwig/lung_neuroendocrine_cells.bw
stomach	Other	DHS	108D	-0.035	527	Moore2020	hg38	https://www.encodeproject.org/files/ENCFF799VNT/@@download/ENCFF799VNT.bigWig
right-lung	Other	DHS	105D	-0.035	528	Moore2020	hg38	https://www.encodeproject.org/files/ENCFF753QJC/@@download/ENCFF753QJC.bigWig
limb	Face-limb	ATAC	e11.5	-0.036	529	Gorkin2020	mm10	https://www.encodeproject.org/files/ENCFF569URC/@@download/ENCFF569URC.bigWig
forebrain-eac	Other	scATAC	e15.5-e16.5	-0.037	530	Preissl2018	mm10	http://epigenomics.sdsc.edu/spreissl/Forebrain_Cluster/cluster_e15.5_12.bam.bw
cerebellum-astroblast-gcl	Other	scATAC	e13.5-e14.5	-0.037	531	Sarropoulos2021	mm10	https://data.kaessmannlab.org/mouse_cereb_atac/precise_cellType/astroblast_GCL:e13-P07.bw
cerebrum-astrocytes-oligodendrocytes	Other	scATAC	16w	-0.037	532	Domcke2020	hg19	https://atlas.fredhutch.org/data/bbi/descartes/human_atac/bigwig/cerebrum_astrocytes-oligodendrocytes.bw
small-intestine	Other	DHS	108D	-0.038	533	Moore2020	hg38	https://www.encodeproject.org/files/ENCFF318PWA/@@download/ENCFF318PWA.bigWig
neural-tube	Other	DHS	e11.5	-0.038	534	Moore2020	mm10	https://www.encodeproject.org/files/ENCFF795IXL/@@download/ENCFF795IXL.bigWig
kidney	Kidney	DHS	108D	-0.038	535	Moore2020	hg38	https://www.encodeproject.org/files/ENCFF490IDX/@@download/ENCFF490IDX.bigWig
liver	Other	DHS	e13.5-e14.5	-0.039	536	Moore2020	mm10	https://www.encodeproject.org/files/ENCFF119MTD/@@download/ENCFF119MTD.bigWig
large-intestine	Other	DHS	108D	-0.039	537	Moore2020	hg38	https://www.encodeproject.org/files/ENCFF501IWZ/@@download/ENCFF501IWZ.bigWig
kidney	Kidney	DHS	76D	-0.039	538	Moore2020	hg38	https://www.encodeproject.org/files/ENCFF475UUM/@@download/ENCFF475UUM.bigWig
stomach	Other	DHS	105D	-0.039	539	Moore2020	hg38	https://www.encodeproject.org/files/ENCFF338HPK/@@download/ENCFF338HPK.bigWig
spleen-vascular-endothelial	Other	scATAC	15w	-0.039	540	Domcke2020	hg19	https://atlas.fredhutch.org/data/bbi/descartes/human_atac/bigwig/spleen_vascular_endothelial_cells.bw
forebrain-emp	Other	scATAC	e11.5	-0.039	541	Preissl2018	mm10	http://epigenomics.sdsc.edu/spreissl/Forebrain_Cluster/cluster_e11.5_3.bam.bw
cerebellum-gc-mature-p14	Brain	scATAC	postnatal	-0.039	542	Sarropoulos2021	mm10	https://data.kaessmannlab.org/mouse_cereb_atac/precise_cellType/GC_mature_P14.bw
heart	Heart	DHS	105D	-0.039	543	Moore2020	hg38	https://www.encodeproject.org/files/ENCFF966NUA/@@download/ENCFF966NUA.bigWig
lung-lymphatic-endothelial	Other	scATAC	16w	-0.04	544	Domcke2020	hg19	https://atlas.fredhutch.org/data/bbi/descartes/human_atac/bigwig/lung_lymphatic_endothelial_cells.bw
stomach	Other	DHS	107D	-0.04	545	Moore2020	hg38	https://www.encodeproject.org/files/ENCFF636CRI/@@download/ENCFF636CRI.bigWig
retina	Eye	DHS	85D;74D	-0.041	546	Moore2020	hg38	https://www.encodeproject.org/files/ENCFF110PNG/@@download/ENCFF110PNG.bigWig
cerebellum-gcp-prenatal	Brain	scATAC	prenatal	-0.041	547	Sarropoulos2021	mm10	https://data.kaessmannlab.org/mouse_cereb_atac/precise_cellType/GCP_prenatal.bw
cerebellum-astroblast-wm	Other	scATAC	e13.5-e14.5	-0.042	548	Sarropoulos2021	mm10	https://data.kaessmannlab.org/mouse_cereb_atac/precise_cellType/astroblast_WM:e13-P07.bw
heart	Heart	ATAC	10w	-0.042	549	Spurrell2019	hg19	pcw10_12434_heart_atac.hg19.uu.sort.ext.rpm.bw
heart	Heart	DHS	117D	-0.043	550	Moore2020	hg38	https://www.encodeproject.org/files/ENCFF673FBL/@@download/ENCFF673FBL.bigWig
adrenal-adrenocortical	Other	scATAC	16w	-0.043	551	Domcke2020	hg19	https://atlas.fredhutch.org/data/bbi/descartes/human_atac/bigwig/adrenal_adrenocortical_cells.bw
embryonic-facial-prominence	Face-limb	ATAC	e12.5	-0.044	552	Gorkin2020	mm10	https://www.encodeproject.org/files/ENCFF364CMM/@@download/ENCFF364CMM.bigWig
liver	Other	DHS	e13.5-e14.5	-0.044	553	Moore2020	mm10	https://www.encodeproject.org/files/ENCFF323LVW/@@download/ENCFF323LVW.bigWig
eye-retinal-progenitors-and-muller-glia	Eye	scATAC	13w	-0.045	554	Domcke2020	hg19	https://atlas.fredhutch.org/data/bbi/descartes/human_atac/bigwig/eye_retinal_progenitors_and_muller_glia.bw
cerebellum-opc	Other	scATAC	prenatal	-0.045	555	Sarropoulos2021	mm10	https://data.kaessmannlab.org/mouse_cereb_atac/precise_cellType/OPC.bw
adrenal-megakaryocytes-unsure	Other	scATAC	16w	-0.047	556	Domcke2020	hg19	https://atlas.fredhutch.org/data/bbi/descartes/human_atac/bigwig/adrenal_megakaryocytes_unsure.bw
cerebellum-erythroid	Other	scATAC	postnatal	-0.047	557	Sarropoulos2021	mm10	https://data.kaessmannlab.org/mouse_cereb_atac/precise_cellType/Erythroid.bw
forebrain-eac	Other	scATAC	postnatal	-0.047	558	Preissl2018	mm10	http://epigenomics.sdsc.edu/spreissl/Forebrain_Cluster/cluster_p0_12.bam.bw
liver	Other	DHS	e13.5-e14.5	-0.048	559	Moore2020	mm10	https://www.encodeproject.org/files/ENCFF167OJP/@@download/ENCFF167OJP.bigWig
cerebellum-oligodendrocyte	Other	scATAC	prenatal	-0.049	560	Sarropoulos2021	mm10	https://data.kaessmannlab.org/mouse_cereb_atac/precise_cellType/Oligodendrocyte.bw
limb	Face-limb	ATAC	e12.5	-0.049	561	Gorkin2020	mm10	https://www.encodeproject.org/files/ENCFF441VZK/@@download/ENCFF441VZK.bigWig
liver-vascular-endothelial	Other	scATAC	16w	-0.05	562	Domcke2020	hg19	https://atlas.fredhutch.org/data/bbi/descartes/human_atac/bigwig/liver_vascular_endothelial_cells.bw
spleen-stromal	Other	scATAC	15w	-0.05	563	Domcke2020	hg19	https://atlas.fredhutch.org/data/bbi/descartes/human_atac/bigwig/spleen_stromal_cells.bw
kidney	Kidney	ATAC	e15.5-e16.5	-0.05	564	Gorkin2020	mm10	https://www.encodeproject.org/files/ENCFF687ATA/@@download/ENCFF687ATA.bigWig
thymus	Other	DHS	127D	-0.051	565	Moore2020	hg38	https://www.encodeproject.org/files/ENCFF563TJP/@@download/ENCFF563TJP.bigWig
adrenal-vascular-endothelial	Other	scATAC	16w	-0.051	566	Domcke2020	hg19	https://atlas.fredhutch.org/data/bbi/descartes/human_atac/bigwig/adrenal_vascular_endothelial_cells.bw
lung-myeloid	Other	scATAC	16w	-0.051	567	Domcke2020	hg19	https://atlas.fredhutch.org/data/bbi/descartes/human_atac/bigwig/lung_myeloid_cells.bw
kidney	Kidney	ATAC	e13.5-e14.5	-0.051	568	Gorkin2020	mm10	https://www.encodeproject.org/files/ENCFF205KMP/@@download/ENCFF205KMP.bigWig
eye-vascular-endothelial-cells-unsure	Eye	scATAC	13w	-0.051	569	Domcke2020	hg19	https://atlas.fredhutch.org/data/bbi/descartes/human_atac/bigwig/eye_vascular_endothelial_cells_unsure.bw
lung	Other	DHS	76D	-0.051	570	Moore2020	hg38	https://www.encodeproject.org/files/ENCFF445GCD/@@download/ENCFF445GCD.bigWig
pancreas-stromal	Other	scATAC	16w	-0.052	571	Domcke2020	hg19	https://atlas.fredhutch.org/data/bbi/descartes/human_atac/bigwig/pancreas_stromal_cells.bw
thymus	Other	DHS	105D	-0.052	572	Moore2020	hg38	https://www.encodeproject.org/files/ENCFF405RFM/@@download/ENCFF405RFM.bigWig
cerebellum-astro-bergmann	Other	scATAC	prenatal	-0.052	573	Sarropoulos2021	mm10	https://data.kaessmannlab.org/mouse_cereb_atac/precise_cellType/astro_Bergmann.bw
stomach	Other	ATAC	e13.5-e14.5	-0.052	574	Gorkin2020	mm10	https://www.encodeproject.org/files/ENCFF052NMT/@@download/ENCFF052NMT.bigWig
eye-eye-unknown.6	Eye	scATAC	13w	-0.053	575	Domcke2020	hg19	https://atlas.fredhutch.org/data/bbi/descartes/human_atac/bigwig/eye_eye_unknown.6.bw
cerebellum-progenitor-brainstem	Brain	scATAC	e10.5	-0.053	576	Sarropoulos2021	mm10	https://data.kaessmannlab.org/mouse_cereb_atac/precise_cellType/Progenitor_brainstem:e10.bw
pancreas-lymphoid-myeloid	Other	scATAC	16w	-0.053	577	Domcke2020	hg19	https://atlas.fredhutch.org/data/bbi/descartes/human_atac/bigwig/pancreas_lymphoid-myeloid_cells.bw
adrenal-stromal	Other	scATAC	16w	-0.053	578	Domcke2020	hg19	https://atlas.fredhutch.org/data/bbi/descartes/human_atac/bigwig/adrenal_stromal_cells.bw
liver-stellate	Other	scATAC	16w	-0.053	579	Domcke2020	hg19	https://atlas.fredhutch.org/data/bbi/descartes/human_atac/bigwig/liver_stellate_cells.bw
large-intestine	Other	DHS	91D	-0.053	580	Moore2020	hg38	https://www.encodeproject.org/files/ENCFF181AJE/@@download/ENCFF181AJE.bigWig
intestine	Other	ATAC	e15.5-e16.5	-0.054	581	Gorkin2020	mm10	https://www.encodeproject.org/files/ENCFF059FBG/@@download/ENCFF059FBG.bigWig
thymus-thymic-epithelial	Other	scATAC	16w	-0.054	582	Domcke2020	hg19	https://atlas.fredhutch.org/data/bbi/descartes/human_atac/bigwig/thymus_thymic_epithelial_cells.bw
placenta-erythroblasts	Placenta	scATAC	16w	-0.055	583	Domcke2020	hg19	https://atlas.fredhutch.org/data/bbi/descartes/human_atac/bigwig/placenta_erythroblasts.bw
placenta-vascular-endothelial	Placenta	scATAC	16w	-0.055	584	Domcke2020	hg19	https://atlas.fredhutch.org/data/bbi/descartes/human_atac/bigwig/placenta_vascular_endothelial_cells.bw
embryo	Other	DHS	e9.5	-0.055	585	Moore2020	mm10	https://www.encodeproject.org/files/ENCFF782XTC/@@download/ENCFF782XTC.bigWig
intestine	Other	ATAC	e15.5-e16.5	-0.055	586	Gorkin2020	mm10	https://www.encodeproject.org/files/ENCFF297RDB/@@download/ENCFF297RDB.bigWig
placenta-trophoblast-giant	Placenta	scATAC	16w	-0.055	587	Domcke2020	hg19	https://atlas.fredhutch.org/data/bbi/descartes/human_atac/bigwig/placenta_trophoblast_giant_cells.bw
adrenal-erythroblasts	Other	scATAC	16w	-0.055	588	Domcke2020	hg19	https://atlas.fredhutch.org/data/bbi/descartes/human_atac/bigwig/adrenal_erythroblasts.bw
wtc11-d0	Other	ATAC	cell_line	-0.056	589	Yin Shen / Ian Jones	hg38	https://shen-ijones.s3.us-west-1.amazonaws.com/Timecourse_2021/ATAC/Day0/Day0_hg38.cpm.bw
eye-photoreceptor	Eye	scATAC	13w	-0.056	590	Domcke2020	hg19	https://atlas.fredhutch.org/data/bbi/descartes/human_atac/bigwig/eye_photoreceptor_cells.bw
kidney	Kidney	ATAC	e15.5-e16.5	-0.056	591	Gorkin2020	mm10	https://www.encodeproject.org/files/ENCFF991DNC/@@download/ENCFF991DNC.bigWig
muscle-vascular-endothelial	Other	scATAC	17w	-0.057	592	Domcke2020	hg19	https://atlas.fredhutch.org/data/bbi/descartes/human_atac/bigwig/muscle_vascular_endothelial_cells.bw
hindbrain	Brain	DHS	e10.5	-0.057	593	Moore2020	mm10	https://www.encodeproject.org/files/ENCFF072IWN/@@download/ENCFF072IWN.bigWig
liver-hepatoblasts	Other	scATAC	16w	-0.057	594	Domcke2020	hg19	https://atlas.fredhutch.org/data/bbi/descartes/human_atac/bigwig/liver_hepatoblasts.bw
spleen-myeloid	Other	scATAC	16w	-0.058	595	Domcke2020	hg19	https://atlas.fredhutch.org/data/bbi/descartes/human_atac/bigwig/spleen_myeloid_cells.bw
placenta-myeloid	Placenta	scATAC	16w	-0.058	596	Domcke2020	hg19	https://atlas.fredhutch.org/data/bbi/descartes/human_atac/bigwig/placenta_myeloid_cells.bw
stomach	Other	DHS	110D	-0.058	597	Moore2020	hg38	https://www.encodeproject.org/files/ENCFF962GBD/@@download/ENCFF962GBD.bigWig
pancreas-vascular-endothelial	Other	scATAC	16w	-0.058	598	Domcke2020	hg19	https://atlas.fredhutch.org/data/bbi/descartes/human_atac/bigwig/pancreas_vascular_endothelial_cells.bw
midbrain	Brain	DHS	e11.5	-0.058	599	Moore2020	mm10	https://www.encodeproject.org/files/ENCFF414SMG/@@download/ENCFF414SMG.bigWig
intestine	Other	ATAC	e13.5-e14.5	-0.059	600	Gorkin2020	mm10	https://www.encodeproject.org/files/ENCFF080TCJ/@@download/ENCFF080TCJ.bigWig
embryonic-facial-prominence	Face-limb	ATAC	e15.5-e16.5	-0.059	601	Gorkin2020	mm10	https://www.encodeproject.org/files/ENCFF575PMI/@@download/ENCFF575PMI.bigWig
heart-schwann	Heart	scATAC	16w	-0.059	602	Domcke2020	hg19	https://atlas.fredhutch.org/data/bbi/descartes/human_atac/bigwig/heart_schwann_cells.bw
pancreas-ductal	Other	scATAC	16w	-0.059	603	Domcke2020	hg19	https://atlas.fredhutch.org/data/bbi/descartes/human_atac/bigwig/pancreas_ductal_cells.bw
cerebellum-vascular	Brain	scATAC	prenatal	-0.059	604	Sarropoulos2021	mm10	https://data.kaessmannlab.org/mouse_cereb_atac/precise_cellType/Vascular.bw
cerebellum-gcp-postnatal	Brain	scATAC	postnatal	-0.06	605	Sarropoulos2021	mm10	https://data.kaessmannlab.org/mouse_cereb_atac/precise_cellType/GCP_postnatal.bw
forebrain	Brain	DHS	e10.5	-0.06	606	Moore2020	mm10	https://www.encodeproject.org/files/ENCFF044ISO/@@download/ENCFF044ISO.bigWig
adrenal-schwann	Other	scATAC	16w	-0.06	607	Domcke2020	hg19	https://atlas.fredhutch.org/data/bbi/descartes/human_atac/bigwig/adrenal_schwann_cells.bw
stomach	Other	DHS	127D	-0.06	608	Moore2020	hg38	https://www.encodeproject.org/files/ENCFF219RIL/@@download/ENCFF219RIL.bigWig
lung	Other	ATAC	e13.5-e14.5	-0.061	609	Gorkin2020	mm10	https://www.encodeproject.org/files/ENCFF735EZK/@@download/ENCFF735EZK.bigWig
heart	Heart	DHS	96D	-0.062	610	Moore2020	hg38	https://www.encodeproject.org/files/ENCFF362AGC/@@download/ENCFF362AGC.bigWig
thymus-thymocytes	Other	scATAC	16w	-0.062	611	Domcke2020	hg19	https://atlas.fredhutch.org/data/bbi/descartes/human_atac/bigwig/thymus_thymocytes.bw
lung-megakaryocytes	Other	scATAC	16w	-0.062	612	Domcke2020	hg19	https://atlas.fredhutch.org/data/bbi/descartes/human_atac/bigwig/lung_megakaryocytes.bw
midbrain	Brain	DHS	e10.5	-0.062	613	Moore2020	mm10	https://www.encodeproject.org/files/ENCFF330OMV/@@download/ENCFF330OMV.bigWig
cerebellum-astro-parenchymal	Other	scATAC	prenatal	-0.062	614	Sarropoulos2021	mm10	https://data.kaessmannlab.org/mouse_cereb_atac/precise_cellType/astro_parenchymal.bw
muscle-stromal	Other	scATAC	17w	-0.062	615	Domcke2020	hg19	https://atlas.fredhutch.org/data/bbi/descartes/human_atac/bigwig/muscle_stromal_cells.bw
heart	Heart	ATAC	10w	-0.063	616	Spurrell2019	hg19	pcw10_12591_atac.hg19.uu.sort.ext.rpm.bw
placenta-syncytiotrophoblasts-and-villous-cytotrophoblasts	Placenta	scATAC	16w	-0.063	617	Domcke2020	hg19	https://atlas.fredhutch.org/data/bbi/descartes/human_atac/bigwig/placenta_syncytiotrophoblasts_and_villous_cytotrophoblasts.bw
lung-vascular-endothelial	Other	scATAC	16w	-0.063	618	Domcke2020	hg19	https://atlas.fredhutch.org/data/bbi/descartes/human_atac/bigwig/lung_vascular_endothelial_cells.bw
placenta-extravillous-trophoblasts	Placenta	scATAC	16w	-0.063	619	Domcke2020	hg19	https://atlas.fredhutch.org/data/bbi/descartes/human_atac/bigwig/placenta_extravillous_trophoblasts.bw
lung-stromal	Other	scATAC	16w	-0.064	620	Domcke2020	hg19	https://atlas.fredhutch.org/data/bbi/descartes/human_atac/bigwig/lung_stromal_cells.bw
lung	Other	ATAC	e15.5-e16.5	-0.064	621	Gorkin2020	mm10	https://www.encodeproject.org/files/ENCFF897GPF/@@download/ENCFF897GPF.bigWig
intestine-intestine-unknown.4	Other	scATAC	16w	-0.064	622	Domcke2020	hg19	https://atlas.fredhutch.org/data/bbi/descartes/human_atac/bigwig/intestine_intestine_unknown.4.bw
femur	Other	DHS	98D	-0.065	623	Moore2020	hg38	https://www.encodeproject.org/files/ENCFF755EZI/@@download/ENCFF755EZI.bigWig
placenta-igfbp1-dkk1-positive	Placenta	scATAC	16w	-0.065	624	Domcke2020	hg19	https://atlas.fredhutch.org/data/bbi/descartes/human_atac/bigwig/placenta_igfbp1_dkk1_positive_cells.bw
eye-retinal-pigment	Eye	scATAC	13w	-0.065	625	Domcke2020	hg19	https://atlas.fredhutch.org/data/bbi/descartes/human_atac/bigwig/eye_retinal_pigment_cells.bw
cerebellum-gc-mature-p63	Brain	scATAC	postnatal	-0.065	626	Sarropoulos2021	mm10	https://data.kaessmannlab.org/mouse_cereb_atac/precise_cellType/GC_mature_P63.bw
lung-lymphoid	Other	scATAC	16w	-0.065	627	Domcke2020	hg19	https://atlas.fredhutch.org/data/bbi/descartes/human_atac/bigwig/lung_lymphoid_cells.bw
stomach-stromal	Other	scATAC	15w	-0.066	628	Domcke2020	hg19	https://atlas.fredhutch.org/data/bbi/descartes/human_atac/bigwig/stomach_stromal_cells.bw
yolk-sac	Other	DHS	e10.5	-0.066	629	Moore2020	mm10	https://www.encodeproject.org/files/ENCFF273ILK/@@download/ENCFF273ILK.bigWig
pancreas-pancreas-unknown.1	Other	scATAC	16w	-0.067	630	Domcke2020	hg19	https://atlas.fredhutch.org/data/bbi/descartes/human_atac/bigwig/pancreas_pancreas_unknown.1.bw
stomach	Other	ATAC	e15.5-e16.5	-0.068	631	Gorkin2020	mm10	https://www.encodeproject.org/files/ENCFF745EGO/@@download/ENCFF745EGO.bigWig
kidney-stromal-cells-unsure	Kidney	scATAC	17w	-0.068	632	Domcke2020	hg19	https://atlas.fredhutch.org/data/bbi/descartes/human_atac/bigwig/kidney_stromal_cells_unsure.bw
stomach-vascular-endothelial	Other	scATAC	15w	-0.068	633	Domcke2020	hg19	https://atlas.fredhutch.org/data/bbi/descartes/human_atac/bigwig/stomach_vascular_endothelial_cells.bw
forebrain	Brain	DHS	e11.5	-0.068	634	Moore2020	mm10	https://www.encodeproject.org/files/ENCFF580FOS/@@download/ENCFF580FOS.bigWig
intestine-chromaffin	Other	scATAC	16w	-0.068	635	Domcke2020	hg19	https://atlas.fredhutch.org/data/bbi/descartes/human_atac/bigwig/intestine_chromaffin_cells.bw
liver-myeloid	Other	scATAC	16w	-0.068	636	Domcke2020	hg19	https://atlas.fredhutch.org/data/bbi/descartes/human_atac/bigwig/liver_myeloid_cells.bw
kidney-vascular-endothelial	Kidney	scATAC	17w	-0.068	637	Domcke2020	hg19	https://atlas.fredhutch.org/data/bbi/descartes/human_atac/bigwig/kidney_vascular_endothelial_cells.bw
kidney-mesangial	Kidney	scATAC	17w	-0.069	638	Domcke2020	hg19	https://atlas.fredhutch.org/data/bbi/descartes/human_atac/bigwig/kidney_mesangial_cells.bw
liver-lymphoid	Other	scATAC	16w	-0.069	639	Domcke2020	hg19	https://atlas.fredhutch.org/data/bbi/descartes/human_atac/bigwig/liver_lymphoid_cells.bw
stomach-ens-glia	Other	scATAC	15w	-0.069	640	Domcke2020	hg19	https://atlas.fredhutch.org/data/bbi/descartes/human_atac/bigwig/stomach_ens_glia.bw
heart-myeloid	Heart	scATAC	16w	-0.069	641	Domcke2020	hg19	https://atlas.fredhutch.org/data/bbi/descartes/human_atac/bigwig/heart_myeloid_cells.bw
right-hindlimb	Face-limb	DHS	81D	-0.069	642	Moore2020	hg38	https://www.encodeproject.org/files/ENCFF207ZFW/@@download/ENCFF207ZFW.bigWig
liver	Other	ATAC	e11.5	-0.07	643	Gorkin2020	mm10	https://www.encodeproject.org/files/ENCFF362ALT/@@download/ENCFF362ALT.bigWig
intestine-smooth-muscle	Other	scATAC	16w	-0.07	644	Domcke2020	hg19	https://atlas.fredhutch.org/data/bbi/descartes/human_atac/bigwig/intestine_smooth_muscle_cells.bw
adrenal-myeloid	Other	scATAC	16w	-0.071	645	Domcke2020	hg19	https://atlas.fredhutch.org/data/bbi/descartes/human_atac/bigwig/adrenal_myeloid_cells.bw
eye-stromal-cells-unsure	Eye	scATAC	13w	-0.071	646	Domcke2020	hg19	https://atlas.fredhutch.org/data/bbi/descartes/human_atac/bigwig/eye_stromal_cells_unsure.bw
ovary	Other	DHS	110D,107D	-0.071	647	Moore2020	hg38	https://www.encodeproject.org/files/ENCFF519ESI/@@download/ENCFF519ESI.bigWig
liver-megakaryocytes	Other	scATAC	16w	-0.072	648	Domcke2020	hg19	https://atlas.fredhutch.org/data/bbi/descartes/human_atac/bigwig/liver_megakaryocytes.bw
spleen-megakaryocytes	Other	scATAC	16w	-0.072	649	Domcke2020	hg19	https://atlas.fredhutch.org/data/bbi/descartes/human_atac/bigwig/spleen_megakaryocytes.bw
intestine-intestinal-epithelial	Other	scATAC	16w	-0.072	650	Domcke2020	hg19	https://atlas.fredhutch.org/data/bbi/descartes/human_atac/bigwig/intestine_intestinal_epithelial_cells.bw
cerebellum-microglia	Other	scATAC	prenatal	-0.072	651	Sarropoulos2021	mm10	https://data.kaessmannlab.org/mouse_cereb_atac/precise_cellType/Microglia.bw
limb	Face-limb	DHS	e11.5	-0.072	652	Moore2020	mm10	https://www.encodeproject.org/files/ENCFF904POM/@@download/ENCFF904POM.bigWig
stomach	Other	ATAC	e15.5-e16.5	-0.072	653	Gorkin2020	mm10	https://www.encodeproject.org/files/ENCFF666HCT/@@download/ENCFF666HCT.bigWig
pancreas-acinar	Other	scATAC	16w	-0.072	654	Domcke2020	hg19	https://atlas.fredhutch.org/data/bbi/descartes/human_atac/bigwig/pancreas_acinar_cells.bw
cerebellum-apoptotic-gcs	Other	scATAC	postnatal	-0.073	655	Sarropoulos2021	mm10	https://data.kaessmannlab.org/mouse_cereb_atac/precise_cellType/Apoptotic_GCs.bw
liver	Other	ATAC	e15.5-e16.5	-0.073	656	Gorkin2020	mm10	https://www.encodeproject.org/files/ENCFF539XOU/@@download/ENCFF539XOU.bigWig
lung	Other	ATAC	e15.5-e16.5	-0.074	657	Gorkin2020	mm10	https://www.encodeproject.org/files/ENCFF701EUN/@@download/ENCFF701EUN.bigWig
intestine-stromal	Other	scATAC	16w	-0.074	658	Domcke2020	hg19	https://atlas.fredhutch.org/data/bbi/descartes/human_atac/bigwig/intestine_stromal_cells.bw
intestine-mesothelial	Other	scATAC	16w	-0.074	659	Domcke2020	hg19	https://atlas.fredhutch.org/data/bbi/descartes/human_atac/bigwig/intestine_mesothelial_cells.bw
embryonic-facial-prominence	Face-limb	DHS	e10.5	-0.075	660	Moore2020	mm10	https://www.encodeproject.org/files/ENCFF249HFH/@@download/ENCFF249HFH.bigWig
kidney-myeloid	Kidney	scATAC	17w	-0.075	661	Domcke2020	hg19	https://atlas.fredhutch.org/data/bbi/descartes/human_atac/bigwig/kidney_myeloid_cells.bw
heart-cardiomyocytes-vascular-endothelial	Heart	scATAC	16w	-0.076	662	Domcke2020	hg19	https://atlas.fredhutch.org/data/bbi/descartes/human_atac/bigwig/heart_cardiomyocytes-vascular_endothelial_cells.bw
thymus-antigen-presenting	Other	scATAC	16w	-0.076	663	Domcke2020	hg19	https://atlas.fredhutch.org/data/bbi/descartes/human_atac/bigwig/thymus_antigen_presenting_cells.bw
muscle-schwann	Other	scATAC	17w	-0.077	664	Domcke2020	hg19	https://atlas.fredhutch.org/data/bbi/descartes/human_atac/bigwig/muscle_schwann_cells.bw
muscle-stromal-cells-unsure	Other	scATAC	17w	-0.078	665	Domcke2020	hg19	https://atlas.fredhutch.org/data/bbi/descartes/human_atac/bigwig/muscle_stromal_cells_unsure.bw
liver-hematopoietic-stem	Other	scATAC	16w	-0.078	666	Domcke2020	hg19	https://atlas.fredhutch.org/data/bbi/descartes/human_atac/bigwig/liver_hematopoietic_stem_cells.bw
heart	Heart	ATAC	e11.5	-0.078	667	Gorkin2020	mm10	https://www.encodeproject.org/files/ENCFF795NRM/@@download/ENCFF795NRM.bigWig
heart-endocardial	Heart	scATAC	16w	-0.078	668	Domcke2020	hg19	https://atlas.fredhutch.org/data/bbi/descartes/human_atac/bigwig/heart_endocardial_cells.bw
intestine-lymphoid	Other	scATAC	16w	-0.078	669	Domcke2020	hg19	https://atlas.fredhutch.org/data/bbi/descartes/human_atac/bigwig/intestine_lymphoid_cells.bw
placenta-smooth-muscle	Other	scATAC	16w	-0.078	670	Domcke2020	hg19	https://atlas.fredhutch.org/data/bbi/descartes/human_atac/bigwig/placenta_smooth_muscle_cells.bw
intestine-lymphatic-endothelial	Other	scATAC	16w	-0.079	671	Domcke2020	hg19	https://atlas.fredhutch.org/data/bbi/descartes/human_atac/bigwig/intestine_lymphatic_endothelial_cells.bw
placenta-syncytiotrophoblast-and-villous-cytotrophoblasts-unsure	Placenta	scATAC	16w	-0.08	672	Domcke2020	hg19	https://atlas.fredhutch.org/data/bbi/descartes/human_atac/bigwig/placenta_syncytiotrophoblast_and_villous_cytotrophoblasts_unsure.bw
intestine-vascular-endothelial	Other	scATAC	16w	-0.08	673	Domcke2020	hg19	https://atlas.fredhutch.org/data/bbi/descartes/human_atac/bigwig/intestine_vascular_endothelial_cells.bw
intestine-myeloid	Other	scATAC	16w	-0.08	674	Domcke2020	hg19	https://atlas.fredhutch.org/data/bbi/descartes/human_atac/bigwig/intestine_myeloid_cells.bw
thymus-vascular-endothelial	Other	scATAC	16w	-0.08	675	Domcke2020	hg19	https://atlas.fredhutch.org/data/bbi/descartes/human_atac/bigwig/thymus_vascular_endothelial_cells.bw
heart	Heart	ATAC	e15.5-e16.5	-0.08	676	Gorkin2020	mm10	https://www.encodeproject.org/files/ENCFF297GJB/@@download/ENCFF297GJB.bigWig
heart	Heart	ATAC	e15.5-e16.5	-0.08	677	Gorkin2020	mm10	https://www.encodeproject.org/files/ENCFF448TQN/@@download/ENCFF448TQN.bigWig
heart-lymphatic-endothelial	Heart	scATAC	16w	-0.08	678	Domcke2020	hg19	https://atlas.fredhutch.org/data/bbi/descartes/human_atac/bigwig/heart_lymphatic_endothelial_cells.bw
muscle-smooth-muscle	Other	scATAC	17w	-0.08	679	Domcke2020	hg19	https://atlas.fredhutch.org/data/bbi/descartes/human_atac/bigwig/muscle_smooth_muscle_cells.bw
placenta	Placenta	DHS	NA	-0.08	680	Moore2020	hg38	https://www.encodeproject.org/files/ENCFF556ECX/@@download/ENCFF556ECX.bigWig
lung-ciliated-epithelial	Other	scATAC	16w	-0.08	681	Domcke2020	hg19	https://atlas.fredhutch.org/data/bbi/descartes/human_atac/bigwig/lung_ciliated_epithelial_cells.bw
kidney-mesangial-cells-unsure	Kidney	scATAC	17w	-0.081	682	Domcke2020	hg19	https://atlas.fredhutch.org/data/bbi/descartes/human_atac/bigwig/kidney_mesangial_cells_unsure.bw
left-hindlimb	Face-limb	DHS	81D	-0.081	683	Moore2020	hg38	https://www.encodeproject.org/files/ENCFF155KPP/@@download/ENCFF155KPP.bigWig
stomach-parietal-and-chief	Other	scATAC	15w	-0.081	684	Domcke2020	hg19	https://atlas.fredhutch.org/data/bbi/descartes/human_atac/bigwig/stomach_parietal_and_chief_cells.bw
embryonic-facial-prominence	Face-limb	ATAC	e13.5-e14.5	-0.081	685	Gorkin2020	mm10	https://www.encodeproject.org/files/ENCFF806PUI/@@download/ENCFF806PUI.bigWig
heart-elf3-agbl2-positive-cells-unsure	Heart	scATAC	16w	-0.081	686	Domcke2020	hg19	https://atlas.fredhutch.org/data/bbi/descartes/human_atac/bigwig/heart_elf3_agbl2_positive_cells_unsure.bw
muscle-muscle-unknown.7	Other	scATAC	17w	-0.081	687	Domcke2020	hg19	https://atlas.fredhutch.org/data/bbi/descartes/human_atac/bigwig/muscle_muscle_unknown.7.bw
heart-epicardial-fat	Heart	scATAC	16w	-0.083	688	Domcke2020	hg19	https://atlas.fredhutch.org/data/bbi/descartes/human_atac/bigwig/heart_epicardial_fat_cells.bw
placenta	Placenta	DHS	NA	-0.083	689	Moore2020	hg38	https://www.encodeproject.org/files/ENCFF146YLN/@@download/ENCFF146YLN.bigWig
heart	Heart	ATAC	e12.5	-0.084	690	Gorkin2020	mm10	https://www.encodeproject.org/files/ENCFF579BIF/@@download/ENCFF579BIF.bigWig
kidney-metanephric	Kidney	scATAC	17w	-0.084	691	Domcke2020	hg19	https://atlas.fredhutch.org/data/bbi/descartes/human_atac/bigwig/kidney_metanephric_cells.bw
placenta	Placenta	DHS	102D	-0.084	692	Moore2020	hg38	https://www.encodeproject.org/files/ENCFF551FMI/@@download/ENCFF551FMI.bigWig
placenta	Placenta	DHS	NA	-0.085	693	Moore2020	hg38	https://www.encodeproject.org/files/ENCFF405IWE/@@download/ENCFF405IWE.bigWig
placenta	Placenta	DHS	NA	-0.086	694	Moore2020	hg38	https://www.encodeproject.org/files/ENCFF470BCI/@@download/ENCFF470BCI.bigWig
liver	Other	ATAC	e13.5-e14.5	-0.086	695	Gorkin2020	mm10	https://www.encodeproject.org/files/ENCFF548KDI/@@download/ENCFF548KDI.bigWig
liver	Other	ATAC	e13.5-e14.5	-0.087	696	Gorkin2020	mm10	https://www.encodeproject.org/files/ENCFF081HFB/@@download/ENCFF081HFB.bigWig
kidney-kidney-unknown.14	Kidney	scATAC	17w	-0.089	697	Domcke2020	hg19	https://atlas.fredhutch.org/data/bbi/descartes/human_atac/bigwig/kidney_kidney_unknown.14.bw
limb	Face-limb	ATAC	e15.5-e16.5	-0.09	698	Gorkin2020	mm10	https://www.encodeproject.org/files/ENCFF976BNK/@@download/ENCFF976BNK.bigWig
stomach-goblet	Other	scATAC	15w	-0.09	699	Domcke2020	hg19	https://atlas.fredhutch.org/data/bbi/descartes/human_atac/bigwig/stomach_goblet_cells.bw
placenta-lymphoid	Placenta	scATAC	16w	-0.09	700	Domcke2020	hg19	https://atlas.fredhutch.org/data/bbi/descartes/human_atac/bigwig/placenta_lymphoid_cells.bw
intestine-intestine-unknown.8	Other	scATAC	16w	-0.09	701	Domcke2020	hg19	https://atlas.fredhutch.org/data/bbi/descartes/human_atac/bigwig/intestine_intestine_unknown.8.bw
heart-erythroblasts	Heart	scATAC	16w	-0.091	702	Domcke2020	hg19	https://atlas.fredhutch.org/data/bbi/descartes/human_atac/bigwig/heart_erythroblasts.bw
neural-tube	Other	DHS	e10.5	-0.091	703	Moore2020	mm10	https://www.encodeproject.org/files/ENCFF070JPK/@@download/ENCFF070JPK.bigWig
placenta-stromal	Placenta	scATAC	16w	-0.092	704	Domcke2020	hg19	https://atlas.fredhutch.org/data/bbi/descartes/human_atac/bigwig/placenta_stromal_cells.bw
heart	Heart	DHS	e10.5	-0.093	705	Moore2020	mm10	https://www.encodeproject.org/files/ENCFF208CVF/@@download/ENCFF208CVF.bigWig
stomach-epithelial	Other	scATAC	15w	-0.093	706	Domcke2020	hg19	https://atlas.fredhutch.org/data/bbi/descartes/human_atac/bigwig/stomach_epithelial_cells.bw
heart-lymphoid	Heart	scATAC	16w	-0.093	707	Domcke2020	hg19	https://atlas.fredhutch.org/data/bbi/descartes/human_atac/bigwig/heart_lymphoid_cells.bw
heart-heart-unknown.10	Heart	scATAC	16w	-0.094	708	Domcke2020	hg19	https://atlas.fredhutch.org/data/bbi/descartes/human_atac/bigwig/heart_heart_unknown.10.bw
heart-cardiomyocytes	Heart	scATAC	16w	-0.094	709	Domcke2020	hg19	https://atlas.fredhutch.org/data/bbi/descartes/human_atac/bigwig/heart_cardiomyocytes.bw
intestine-ens-glia	Other	scATAC	16w	-0.095	710	Domcke2020	hg19	https://atlas.fredhutch.org/data/bbi/descartes/human_atac/bigwig/intestine_ens_glia.bw
placenta	Placenta	DHS	56D	-0.096	711	Moore2020	hg38	https://www.encodeproject.org/files/ENCFF349HNL/@@download/ENCFF349HNL.bigWig
placenta	Placenta	DHS	NA	-0.096	712	Moore2020	hg38	https://www.encodeproject.org/files/ENCFF690TSD/@@download/ENCFF690TSD.bigWig
intestine	Other	DHS	e13.5-e14.5	-0.096	713	Moore2020	mm10	https://www.encodeproject.org/files/ENCFF622ZMY/@@download/ENCFF622ZMY.bigWig
heart	Heart	ATAC	e13.5-e14.5	-0.096	714	Gorkin2020	mm10	https://www.encodeproject.org/files/ENCFF299CYY/@@download/ENCFF299CYY.bigWig
lung-bronchiolar-and-alveolar-epithelial	Other	scATAC	16w	-0.097	715	Domcke2020	hg19	https://atlas.fredhutch.org/data/bbi/descartes/human_atac/bigwig/lung_bronchiolar_and_alveolar_epithelial_cells.bw
liver	Other	ATAC	e12.5	-0.097	716	Gorkin2020	mm10	https://www.encodeproject.org/files/ENCFF906NMD/@@download/ENCFF906NMD.bigWig
heart	Heart	ATAC	e13.5-e14.5	-0.098	717	Gorkin2020	mm10	https://www.encodeproject.org/files/ENCFF132DQX/@@download/ENCFF132DQX.bigWig
muscle-lymphoid-and-myeloid	Other	scATAC	17w	-0.099	718	Domcke2020	hg19	https://atlas.fredhutch.org/data/bbi/descartes/human_atac/bigwig/muscle_lymphoid_and_myeloid_cells.bw
placenta-paep-mecom-positive	Placenta	scATAC	16w	-0.099	719	Domcke2020	hg19	https://atlas.fredhutch.org/data/bbi/descartes/human_atac/bigwig/placenta_paep_mecom_positive_cells.bw
liver	Other	ATAC	e15.5-e16.5	-0.099	720	Gorkin2020	mm10	https://www.encodeproject.org/files/ENCFF479CWC/@@download/ENCFF479CWC.bigWig
liver-erythroblasts	Other	scATAC	16w	-0.1	721	Domcke2020	hg19	https://atlas.fredhutch.org/data/bbi/descartes/human_atac/bigwig/liver_erythroblasts.bw
muscle-satellite	Other	scATAC	17w	-0.101	722	Domcke2020	hg19	https://atlas.fredhutch.org/data/bbi/descartes/human_atac/bigwig/muscle_satellite_cells.bw
liver	Other	DHS	113D	-0.102	723	Moore2020	hg38	https://www.encodeproject.org/files/ENCFF321UXJ/@@download/ENCFF321UXJ.bigWig
right-forelimb	Face-limb	DHS	81D	-0.105	724	Moore2020	hg38	https://www.encodeproject.org/files/ENCFF879GMI/@@download/ENCFF879GMI.bigWig
placenta	Placenta	DHS	NA	-0.106	725	Moore2020	hg38	https://www.encodeproject.org/files/ENCFF456JKS/@@download/ENCFF456JKS.bigWig
kidney	Kidney	DHS	59D	-0.107	726	Moore2020	hg38	https://www.encodeproject.org/files/ENCFF828QRO/@@download/ENCFF828QRO.bigWig
placenta	Placenta	DHS	NA	-0.108	727	Moore2020	hg38	https://www.encodeproject.org/files/ENCFF013LGY/@@download/ENCFF013LGY.bigWig
kidney-kidney-unknown.7	Kidney	scATAC	17w	-0.109	728	Domcke2020	hg19	https://atlas.fredhutch.org/data/bbi/descartes/human_atac/bigwig/kidney_kidney_unknown.7.bw
limb	Face-limb	DHS	e10.5	-0.109	729	Moore2020	mm10	https://www.encodeproject.org/files/ENCFF849UGY/@@download/ENCFF849UGY.bigWig
placenta	Placenta	DHS	NA	-0.111	730	Moore2020	hg38	https://www.encodeproject.org/files/ENCFF351WIJ/@@download/ENCFF351WIJ.bigWig
left-forelimb	Face-limb	DHS	81D	-0.112	731	Moore2020	hg38	https://www.encodeproject.org/files/ENCFF846JPR/@@download/ENCFF846JPR.bigWig
muscle-skeletal-muscle	Other	scATAC	17w	-0.113	732	Domcke2020	hg19	https://atlas.fredhutch.org/data/bbi/descartes/human_atac/bigwig/muscle_skeletal_muscle_cells.bw
kidney-ureteric-bud	Kidney	scATAC	17w	-0.116	733	Domcke2020	hg19	https://atlas.fredhutch.org/data/bbi/descartes/human_atac/bigwig/kidney_ureteric_bud_cells.bw
placenta	Placenta	DHS	NA	-0.116	734	Moore2020	hg38	https://www.encodeproject.org/files/ENCFF022ZKX/@@download/ENCFF022ZKX.bigWig
placenta	Placenta	DHS	NA	-0.119	735	Moore2020	hg38	https://www.encodeproject.org/files/ENCFF798JNG/@@download/ENCFF798JNG.bigWig
right-kidney	Kidney	DHS	91D	-0.121	736	Moore2020	hg38	https://www.encodeproject.org/files/ENCFF167HFC/@@download/ENCFF167HFC.bigWig
liver	Other	DHS	e11.5	-0.122	737	Moore2020	mm10	https://www.encodeproject.org/files/ENCFF275QGZ/@@download/ENCFF275QGZ.bigWig
muscle-skeletal-muscle-cells-unsure	Other	scATAC	17w	-0.127	738	Domcke2020	hg19	https://atlas.fredhutch.org/data/bbi/descartes/human_atac/bigwig/muscle_skeletal_muscle_cells_unsure.bw
placenta	Placenta	DHS	NA	-0.142	739	Moore2020	hg38	https://www.encodeproject.org/files/ENCFF146HIT/@@download/ENCFF146HIT.bigWig
placenta	Placenta	DHS	NA	-0.152	740	Moore2020	hg38	https://www.encodeproject.org/files/ENCFF581YXV/@@download/ENCFF581YXV.bigWig

## Sheet: 5_GWAS
Supplementary Data 5. Significant GWAS variants. Probability that an element overlapping the variant is neural-positive in vivo is the maximum probability obtained by applying the neural model from Figure 3 to the reference tile and reference tile with the variant. Putative neuronal target genes were identified by nearest gene method (MAU2, SEMA6D, SPAG16, TFAP2B and TFAP2D) or using Activity-By-…
var_id	tile_id	rsID	lead SNP rsID	MPRA activity of reference	variant effect	probability element is neural+ in vivo	putative neural target genes	citation	associated disorder
chr19-19320614-T-G	MAU2	rs3934667	rs2905432	1.14	1.06	0.92	MAU2 promoter (Cornelia de Lange syndrome)	Pardinas 2018	SCZ
chr15-47384658-T-C	newcore_130983	rs8041603	rs34488670	0.08	1.36	0.83	SEMA6D proximal (axon guidance)	Howard 2019	MDD
chr16-9788096-T-C	newcore_142415	rs16966337	rs9922678, rs7199910, rs7191183	0.45	-1.45	0.62	GRIN2A (NMDA receptor)	Lee 2019, Mullins 2020, Pardinas 2018	BIP, SCZ
chr2-214316379-T-C	newcore_221460	rs16851747	rs9677504	0.45	-1.68	0.62	SPAG16 proximal (ciliary)	Lee 2019	ADHD, OCD
chr3-117779495-G-T	newcore_263219	rs9825760	rs6783233	0.49	-2.63	0.63	none	Howard 2019	MDD
chr6-50854368-C-T	newcore_329592	rs9463650	rs55648125	0.57	-1.5	0.65	TFAP2D and TFAP2B proximal (neural crest development)	Lee 2019	ASD, BIP, SCZ
chr11-57779528-T-C	newcore_70556	rs35808061	rs2509805, rs11570190, rs7129727	0.42	-0.56	0.61	CTNDD1 (neurodevelopmental disorder linked)	Howard 2019, Lee 2019, Pardinas 2018	MDD, ADHD, ASD, OCD, SCZ

## Sheet: 6_sources
Supplementary Data 6. Sources for data and software used in this study.
citation	type	cell_type	assembly	data_link
Song2019	ATAC	WTC11_excitatory	hg19	https://zenodo.org/record/3243977/files/cortical.atac.seq.peaks.narrowPeak
Inoue2019	ATAC	NPC	hg19	ftp://ftp.ncbi.nlm.nih.gov/geo/samples/GSM3163nnn/GSM3163868/suppl/GSM3163868_ATACseq_3TP_0hr_rep1_peaks.narrowPeak.gz
Inoue2019	ATAC	NPC	hg19	ftp://ftp.ncbi.nlm.nih.gov/geo/samples/GSM3163nnn/GSM3163870/suppl/GSM3163870_ATACseq_3TP_72hr_rep1_peaks.narrowPeak.gz
Inoue2019	ATAC	NPC	hg19	ftp://ftp.ncbi.nlm.nih.gov/geo/samples/GSM3163nnn/GSM3163871/suppl/GSM3163871_ATACseq_3TP_0hr_rep2_peaks.narrowPeak.gz
Inoue2019	ATAC	NPC	hg19	ftp://ftp.ncbi.nlm.nih.gov/geo/samples/GSM3163nnn/GSM3163873/suppl/GSM3163873_ATACseq_3TP_72hr_rep2_peaks.narrowPeak.gz
Inoue2019	MPRA	NPC	hg19	ftp://ftp.ncbi.nlm.nih.gov/geo/series/GSE115nnn/GSE115042/suppl/GSE115042_MPRA.tar.gz
Preissl2018	scATAC	RG3	mm10	http://epigenomics.sdsc.edu/spreissl/Forebrain_Cluster/cluster_e11.5_1.bam.bw
Preissl2018	scATAC	RG1	mm10	http://epigenomics.sdsc.edu/spreissl/Forebrain_Cluster/cluster_e11.5_2.bam.bw
Preissl2018	scATAC	EMP	mm10	http://epigenomics.sdsc.edu/spreissl/Forebrain_Cluster/cluster_e11.5_3.bam.bw
Preissl2018	scATAC	eIN1	mm10	http://epigenomics.sdsc.edu/spreissl/Forebrain_Cluster/cluster_e11.5_4.bam.bw
Preissl2018	scATAC	eEX1	mm10	http://epigenomics.sdsc.edu/spreissl/Forebrain_Cluster/cluster_e11.5_5.bam.bw
Preissl2018	scATAC	RG2	mm10	http://epigenomics.sdsc.edu/spreissl/Forebrain_Cluster/cluster_e11.5_6.bam.bw
Preissl2018	scATAC	RG4	mm10	http://epigenomics.sdsc.edu/spreissl/Forebrain_Cluster/cluster_e11.5_8.bam.bw
Preissl2018	scATAC	eIN2	mm10	http://epigenomics.sdsc.edu/spreissl/Forebrain_Cluster/cluster_e11.5_9.bam.bw
Uebbing2020	ATAC	H1.neural	hg19	ftp://ftp.ncbi.nlm.nih.gov/geo/series/GSE140nnn/GSE140983/suppl/GSE140983_MPRAcounts.tsv.gz
Song2020	ATAC	fetal cortex	hg38	http://data.nemoarchive.org/5923ca16c51011e99da31f7757ebac1c/shen/accessible_chromatin/processed/peaks/IPC.ATAC-seq.narrowPeak
Song2020	ATAC	fetal cortex	hg38	http://data.nemoarchive.org/5923ca16c51011e99da31f7757ebac1c/shen/accessible_chromatin/processed/peaks/RG.ATAC-seq.narrowPeak
Song2020	ATAC	fetal cortex	hg38	http://data.nemoarchive.org/5923ca16c51011e99da31f7757ebac1c/shen/accessible_chromatin/processed/peaks/eN.ATAC-seq.narrowPeak
Song2020	ATAC	fetal cortex	hg38	http://data.nemoarchive.org/5923ca16c51011e99da31f7757ebac1c/shen/accessible_chromatin/processed/peaks/iN.ATAC-seq.narrowPeak
Domcke2020	scATAC	fetal cerebrum	hg19	https://atlas.fredhutch.org/data/bbi/descartes/human_atac/downloads/cerebrum_peak_matrix.RDS
Domcke2020	scATAC		hg19	https://atlas.fredhutch.org/data/bbi/descartes/human_atac/downloads/filtered.cell_metadata.for_website.txt.gz
Eisenberg2013	HKgenes		hg38	https://www.tau.ac.il/~elieis/HKG/HK_genes.txt
Meuleman2020	rDHS		hg38	https://encode-public.s3.amazonaws.com/2019/08/25/b2cf7a32-c1b6-4a82-a1dd-c3ce771b0ee7/ENCFF503GCK.bed.gz
Moore2020	cCRE		hg38	https://www.ncbi.nlm.nih.gov/pmc/articles/PMC7410828/bin/41586_2020_2493_MOESM12_ESM.txt
Viestra2020	TF motifs			https://resources.altius.org/~jvierstra/projects/motif-clustering-v2.1beta
	TrimGalore			https://github.com/FelixKrueger/TrimGalore
	HiC	GW17-18 fronto-parietal cortex		http://resource.psychencode.org/Datasets/Pipeline/HiC_matrices/PIP-01_DLPFC.10kb.txt.tar.gz
	ABC pipeline			https://github.com/broadinstitute/ABC-Enhancer-Gene-Prediction
	Gencode		hg38	ftp://ftp.ebi.ac.uk/pub/databases/gencode/Gencode_human/release_34/gencode.v34.annotation.gtf.gz
	CAGE TSS		hg38	https://fantom.gsc.riken.jp/5/datafiles/reprocessed/hg38_v7/extra/CAGE_peaks/hg38_fair+new_CAGE_peaks_phase1and2.bed.gz
	conservation		hg38	https://hgdownload.cse.ucsc.edu/goldenpath/hg38/database/phastConsElements30way.txt.gz

## Sheet: 7_peak_counts
Supplementary Data 7. Number of peaks/tiles covered in the final library. Numbers are not mutually exclusive.
publication	sample	n
Uebbing2021	MPRA	177
Inoue2019	MPRA	526
Inoue2019	ATAC	1809
Domcke2020	cerebrum_SKOR2_NPSR1	2145
Domcke2020	cerebrum_astro	2938
Domcke2020	cerebrum_exc.N	2156
Domcke2020	cerebrum_inh.N	2136
Domcke2020	cerebrum_oligo	2294
Gorkin2020	forebrain	908
Gorkin2020	hindbrain	853
Gorkin2020	midbrain	906
Gorkin2020	neural_tube	888
Preissl2018	EMP	1966
Preissl2018	RG1	4176
Preissl2018	RG2	2941
Preissl2018	RG3	4256
Preissl2018	RG4	3498
Preissl2018	eEX1	3496
Preissl2018	eIN1	3166
Preissl2018	eIN2	2816
Song2019	WTC11_excitatory	1103
Ziffra2020	AstroOligo	4143
Ziffra2020	IN_CGE	3373
Ziffra2020	IN_MGE	3087
Ziffra2020	RG	3657
Ziffra2020	dlEN	2912
Ziffra2020	earlyEN	3153
Ziffra2020	ulEN	2771
